# Supplementary material for: RNA aptamers specific for transmembrane p24 trafficking protein 6 and Clusterin for the targeted delivery of imaging reagents and RNA therapeutics to human β cells
Source: Nat Commun. 2022 Apr 5;13:1815. doi: 10.1038/s41467-022-29377-3 (PMC8983715; doi:10.1038/s41467-022-29377-3)
Supplement: Supplementary file 5 — Source Data [file 41467_2022_29377_MOESM5_ESM.xlsx]

## Sheet: Figure1
Figure 1b			Figure 1b				Figure 1c						Figure 1 g
			cycle	complexity (%)			cluster frequency		insert				frequency M8	frequency MH10
			0	99.97			0.5793		PCA0	PCA1	PCA2		0.281	0.342
			1	94.67			0.0222		1.9184	1.6135	-0.492		0.235	0.194
			2	86.33			0.0201		1.8274	0.5456	-0.0802		0.0748	0.0469
			3	59.61			0.0123		1.8384	0.4424	-0.1031		0.0585	0.0265
			4	22.67			0.009128		1.1791	0.3863	-0.65		0.0164	0.0263
			5	22.66			0.0046843		1.3092	0.4092	0.2889		0.00462	0.0166
			6	11.99			0.0034426		0.8886	-0.2623	0.2349		1e-08	0.00584
			7	25.34			0.0029675		0.3509	-2.0853	1.5228		0.00949	0.00534
			8	23.6			0.0017537		0.3628	-2.0286	1.6467		0.00294	0.00484
							0.0016683		0.4683	-2.0191	1.3268		0.00617	0.00364
							0.0013455		1.982	-2.4052	2.6013		0.00382	0.00359
							0.0011772		1.948	-2.1477	1.9885		0.00225	0.00349
							0.00099928		1.9632	-1.7002	1.4661		0.00195	0.0033
							0.00092923		1.9898	-1.8073	1.4288		0.0027	0.00312
							0.00089511		0.8814	-2.0711	2.5911		0.002	0.00308
							0.00084281		1.0035	-2.6338	2.6423		0.00137	0.0027
							0.00064998		0.9327	-2.1989	2.7516		0.0054	0.00253
							0.00053162		0.935	-1.8971	2.0439		0.00487	0.00237
							0.00027899		1.0276	-1.8585	1.5495		0.0012	0.00233
							0.00024133		1.2373	-1.9357	1.2114		1e-08	0.00208
							0.00022693		0.2501	-2.2877	2.8427		0.00185	0.002
							0.00021487		0.566	-2.1694	2.9341		0.00155	0.00196
							0.00020528		-0.0209	-1.8841	2.6424		1e-08	0.00194
							0.00014998		-0.0931	-2.1884	2.9856		0.0014	0.00193
							0.0001497		-0.1194	-2.4207	3.1308		1e-08	0.00182
							0.00014385		0.0122	-2.3961	3.0536		0.00137	0.00182
							0.0001421		0.232	-2.5816	3.0012		0.00401	0.0018
							0.00013865		0.0228	-2.5913	3.4989		0.0028	0.00178
							0.00012095		-0.2432	-2.4284	3.1789		0.00374	0.00175
							0.00010392		0.1123	-2.4597	3.31		0.00105	0.00158
							0.00010296		0.4202	-2.5328	3.1009		6.39e-05	0.00154
							9.515e-05		0.7756	-2.5641	3.232		0.00149	0.00147
							8.294e-05		1.5141	-2.7509	3.3837		0.00122	0.00139
							7.371e-05		0.6095	-2.8224	3.6948		0.00203	0.00137
							6.216e-05		0.5942	-2.92	3.4798		0.00184	0.00129
							5.928e-05		1.0982	-3.0176	3.5524		0.000326	0.00121
							5.26e-05		0.9497	-2.9513	3.6109		0.000846	0.00119
							5.16e-05		1.0802	-2.8665	3.6811		0.00303	0.00116
							5.031e-05		1.0884	-3.0058	3.5571		0.00103	0.00114
							4.893e-05		1.1845	-3.0841	3.4981		0.000805	0.00109
							4.864e-05		0.9732	-3.0098	3.4958		0.00122	0.00108
							4.65e-05		1.1193	-3.1356	3.3945		0.00111	0.00107
							3.995e-05		1.4418	-2.9523	3.5983		1e-08	0.00105
							3.983e-05		1.2109	-3.2088	3.637		0.000747	0.00105
							3.9e-05		1.17	-3.2176	3.678		0.00246	0.00103
							3.68e-05		1.0671	-3.1503	3.6941		0.00201	0.00101
							3.556e-05		0.9688	-2.6982	3.5808		0.000395	0.000984
							3.52e-05		1.3242	-2.7295	3.7119		0.00103	0.000974
							3.407e-05		1.8163	-2.7305	3.6993		0.0007	0.000974
							3.38e-05		1.5613	-3.0504	3.4864		0.000689	0.000968
							3.172e-05		1.5318	-3.0278	3.7375		0.000943	0.000958
							2.99e-05		1.0861	-2.8971	3.6641		0.00192	0.000957
							2.707e-05		1.4416	-2.9284	3.7952		0.000698	0.000952
							2.618e-05		0.8181	-2.9759	3.6881		0.00115	0.000917
							2.567e-05		1.102	-3.0003	3.5676		0.000344	0.000862
							2.427e-05		0.6005	-2.8431	3.5379		0.000886	0.000827
							2.223e-05		0.956	-2.8744	3.669		0.000327	0.000826
							2.219e-05		1.0284	-2.8478	3.8123		0.00046	0.000821
							2.147e-05		1.0711	-2.8705	3.7303		0.000336	0.000798
							2.116e-05		1.4245	-2.817	3.7714		0.000938	0.000796
							2.069e-05		1.1376	-3.0545	3.8774		0.000782	0.000794
							1.993e-05		0.8428	-3.0499	3.6777		0.00134	0.000791
							1.951e-05		1.1983	-3.0812	3.8088		0.000253	0.000786
							1.93e-05		0.97	-3.0183	3.6717		0.000689	0.000758
							1.783e-05		0.6943	-2.9836	3.7362		1e-08	0.000754
							1.719e-05		1.0498	-3.0149	3.8673		0.00152	0.000715
							1.704e-05		1.1575	-3.1936	3.5278		0.00123	0.000709
							1.7e-05		1.3	-3.0521	3.6287		0.00064	0.000681
							1.588e-05		1.1517	-2.9407	3.8112		0.000658	0.000668
							1.586e-05		1.0378	-3.0717	3.8366		0.000493	0.000657
							1.58e-05		1.1803	-2.9301	3.9375		0.0013	0.000657
							1.5e-05		1.0694	-3.0733	3.3021		0.00083	0.000655
							1.495e-05		1.318	-3.2031	3.5		0.000405	0.000649
							1.417e-05		0.8141	-3.1055	3.4274		0.0004	0.000642
							1.339e-05		1.1695	-3.1369	3.5585		0.000457	0.000641
							1.24e-05		1.0552	-3.2968	3.4625		0.00247	0.000641
							1.239e-05		1.193	-3.1953	3.4434		0.000366	0.000634
							1.196e-05		1.3391	-3.3211	3.3421		0.000323	0.00063
							1.16e-05		1.3082	-3.1914	3.5047		0.000472	0.000628
							1.14e-05		1.6616	-3.1379	3.5459		0.000561	0.000617
							1.12e-05		1.3768	-3.291	3.6123		0.00044	0.000604
							1.11e-05		1.3271	-3.3089	3.6253		0.0004	0.000601
							1.094e-05		1.2897	-3.3395	3.3692		0.000603	0.0006
							1.08e-05		1.1868	-3.2722	3.3853		0.000519	0.000597
							9.99e-06		1.2869	-3.3358	3.6417		0.00187	0.00059
							9.78e-06		1.3368	-3.1331	3.4549		0.000534	0.000589
							9.29e-06		1.4043	-3.2697	3.4457		0.000503	0.000558
							9.29e-06		1.1673	-2.9488	3.6713		0.000861	0.000555
							9.16e-06		1.6593	-2.9498	3.6587		0.000681	0.000544
							8.78e-06		1.216	-3.1803	3.7696		1e-08	0.00054
							8.7e-06		1.1205	-3.0465	3.9335		0.000776	0.000538
							8.59e-06		0.9291	-3.1164	3.6234		0.00039	0.000522
							8.46e-06		1.2846	-3.1477	3.7545		0.000284	0.000521
							8.4e-06		0.58	-3.1435	3.6402		0.000137	0.000518
							8.32e-06		0.8639	-3.1679	3.5198		0.000598	0.000515
							8.02e-06		0.7178	-3.042	3.6211		0.000663	0.000512
							7.57e-06		0.9354	-3.1749	3.7713		0.000284	0.000511
							7.49e-06		1.0733	-3.0733	3.7522		0.000459	0.00051
							7.38e-06		1.2194	-3.1992	3.6509		0.000435	0.00051
							7.3e-06		1.4621	-3.0193	3.6591		0.000463	0.000501
							6.76e-06		1.1864	-2.9846	3.7236		0.000123	0.000485
							6.57e-06		0.9873	-3.1536	3.4985		0.000395	0.000481
							6.49e-06		0.8145	-3.1863	3.5469		0.00031	0.00048
							6.44e-06		0.8313	-3.2409	3.2542		0.000292	0.000478
							6.22e-06		0.7116	-3.119	3.563		0.000823	0.000475
							6.17e-06		0.8083	-2.8983	3.8451		0.000422	0.000471
							5.82e-06		0.6823	-3.0404	3.7056		0.00041	0.000463
							5.66e-06		0.8248	-2.8988	3.8064		0.000145	0.00046
							5.58e-06		0.9716	-3.2775	3.4942		0.000348	0.000459
							5.47e-06		1.2071	-3.3392	3.4461		0.000263	0.000459
							5.39e-06		0.9314	-3.3045	3.5106		0.000566	0.000457
							5.36e-06		1.1796	-3.2051	3.7796		0.000239	0.00045
							5.33e-06		1.0874	-3.2172	3.7549		0.000589	0.00045
							5.25e-06		0.8117	-3.1825	3.8194		0.000298	0.00044
							5.23e-06		1.2488	-3.062	3.5616		0.000425	0.00044
							5.2e-06		1.029	-2.8765	3.614		0.000234	0.000436
							5.12e-06		1.1653	-3.0348	3.836		0.00284	0.000433
							5.06e-06		0.7737	-2.9088	3.7393		0.00139	0.000428
							4.88e-06		1.1291	-2.9401	3.8704		0.000286	0.000428
							4.88e-06		1.0991	-3.029	3.4857		0.000359	0.000424
							4.77e-06		1.5739	-2.8946	3.6463		0.00031	0.000421
							4.69e-06		1.3189	-3.2145	3.4333		0.000344	0.000419
							4.66e-06		0.8437	-3.0612	3.611		0.000194	0.000418
							4.5e-06		1.2568	-3.0713	3.7425		0.000573	0.000412
							4.44e-06		1.1929	-2.9687	3.7848		0.000361	0.000409
							4.39e-06		1.1992	-3.0925	3.7421		0.000428	0.000406
							4.36e-06		1.0949	-3.1609	3.4982		0.000383	0.000399
							4.28e-06		0.8601	-3.0281	3.611		0.000523	0.000396
							4.28e-06		1.0972	-3.349	3.3854		0.000347	0.000393
							4.23e-06		0.622	-3.1957	3.5631		0.000641	0.000388
							4.2e-06		1.0672	-3.076	3.7438		0.000181	0.000387
							4.04e-06		1.1197	-3.1874	3.6754		0.000258	0.000378
							3.99e-06		0.9775	-3.227	3.6942		7.82e-05	0.000378
							3.72e-06		1.1581	-2.8092	3.6001		0.000729	0.000371
							3.53e-06		0.9027	-2.8415	3.7254		0.00113	0.00036
							3.45e-06		1.3779	-2.9948	3.5477		0.000456	0.000358
							3.45e-06		1.2539	-3.0824	3.7612		0.00059	0.000358
							3.31e-06		1.2566	-3.0822	3.7616		0.000547	0.000353
							3.29e-06		1.2582	-2.8728	3.8565		0.00022	0.000348
							3.26e-06		0.9559	-2.6399	3.9304		0.000131	0.000347
							3.26e-06		1.193	-2.9608	3.7049		0.0003	0.000341
							3.18e-06		0.7178	-2.8075	3.8826		0.000193	0.000339
							3.18e-06		1.1181	-3.0379	3.8809		0.000217	0.000337
							2.96e-06		1.236	-3.0597	3.7916		0.000191	0.000334
							2.96e-06		1.0733	-2.8388	4.0137		0.000244	0.000333
							2.94e-06		1.0891	-3.135	3.4846		0.000243	0.000329
							2.94e-06		1.3261	-3.4559	3.259		0.000293	0.000325
							2.91e-06		0.8509	-3.3026	3.4367		0.000425	0.000323
							2.86e-06		1.2362	-3.313	3.5428		0.000227	0.000322
							2.83e-06		1.0951	-3.3424	3.5837		0.000229	0.000322
							2.8e-06		1.2064	-3.3339	3.5678		6.72e-05	0.00032
							2.61e-06		0.9694	-3.2323	3.486		0.00036	0.000315
							2.59e-06		1.4446	-3.3856	3.3083		0.000286	0.000315
							2.56e-06		1.3159	-3.2784	3.6164		0.000162	0.000315
							2.53e-06		1.3249	-3.2636	3.6171		0.000121	0.000312
							2.5e-06		1.4269	-3.0935	3.5565		0.000225	0.00031
							2.5e-06		0.9517	-2.9403	3.7342		9.23e-05	0.000305
							2.5e-06		1.0984	-3.0813	3.7722		0.000359	0.000303
							2.48e-06		1.1935	-2.9815	3.8053		6.75e-05	0.000298
							2.42e-06		1.3072	-2.9716	3.8653		1e-08	0.000297
							2.42e-06		1.002	-3.1522	3.5957		0.000333	0.000297
							2.42e-06		0.5268	-2.999	3.7734		0.000343	0.000295
							2.4e-06		1.0792	-3.0419	3.8571		0.000131	0.000291
							2.4e-06		1.083	-2.8053	4.0128		0.000215	0.000289
							2.4e-06		0.8823	-3.0303	3.9044		0.000236	0.000282
							2.34e-06		1.2107	-3.2281	3.441		0.000181	0.000281
							2.34e-06		0.7355	-3.0749	3.6187		0.00025	0.000277
							2.34e-06		1.2914	-2.9281	3.8925		2.92e-07	0.000276
							2.32e-06		1.2053	-2.9656	3.7807		0.000213	0.000276
							2.32e-06		1.091	-3.1062	3.7498		0.000963	0.000274
							2.29e-06		1.1592	-3.4272	3.3286		0.000383	0.000274
							2.26e-06		0.684	-3.274	3.5064		0.000407	0.000272
							2.24e-06		1.0256	-3.3235	3.6271		0.000183	0.000271
							2.24e-06		0.8131	-3.3486	3.6314		0.000439	0.000267
							2.24e-06		1.0395	-3.3053	3.6374		0.000219	0.000265
							2.13e-06		1.0996	-3.2209	3.4314		0.000141	0.000265
							2.13e-06		0.6244	-3.0676	3.6092		0.000443	0.000262
							2.13e-06		1.0157	-3.1966	3.6915		0.000226	0.000259
							2.1e-06		1.0065	-3.2061	3.703		0.000123	0.000258
							2.07e-06		0.9799	-3.0989	3.7402		0.000299	0.000258
							2.07e-06		0.7894	-2.9147	3.714		0.000252	0.000255
							2.05e-06		1.0276	-2.7471	3.7619		4.09e-05	0.00025
							2.05e-06		1.1013	-3.0276	3.8587		7.28e-05	0.000249
							2.05e-06		1.2487	-3.0605	3.7675		9.93e-05	0.000246
							2.05e-06		1.1449	-2.946	3.8451		0.000387	0.000246
							2.02e-06		0.9998	-3.1132	3.57		0.000489	0.000243
							2.02e-06		1.2379	-2.9456	3.6179		0.000395	0.00024
							1.97e-06		1.4464	-3.1495	3.6629		0.000113	0.000238
							1.97e-06		1.3737	-3.1477	3.7047		0.00021	0.000238
							1.94e-06		1.3553	-3.1446	3.7011		0.000108	0.000236
							1.91e-06		0.5516	-3.0217	3.7286		0.000223	0.000235
							1.89e-06		0.7215	-2.9934	3.7496		0.000169	0.000233
							1.89e-06		1.1811	-2.8108	3.9381		0.000108	0.00023
							1.89e-06		0.9071	-3.0531	3.8597		1.27e-05	0.000224
							1.86e-06		1.077	-3.0247	3.8807		0.000292	0.000224
							1.86e-06		0.7603	-3.0547	3.6589		0.000817	0.000223
							1.86e-06		0.833	-3.0381	3.6824		0.000137	0.000223
							1.8e-06		1.2447	-2.792	3.9752		1e-08	0.00022
							1.8e-06		1.1158	-3.086	3.79		0.000219	0.000216
							1.78e-06		1.1884	-3.0694	3.8135		0.000153	0.000214
							1.78e-06		1.0698	-2.7	3.9192		0.000109	0.000213
							1.78e-06		1.1871	-2.8989	4.0025		0.000133	0.000212
							1.78e-06		1.138	-3.0917	3.7502		0.000355	0.000211
							1.78e-06		1.2206	-2.9491	3.8242		3.25e-05	0.00021
							1.78e-06		1.1163	-2.8484	3.7385		0.000272	0.000209
							1.78e-06		1.1068	-2.8175	3.9453		0.000197	0.000209
							1.75e-06		1.2166	-3.0512	3.7884		3.12e-05	0.000208
							1.75e-06		1.2337	-3.0473	3.8217		0.000346	0.000208
									1.1561	-2.579	3.918		7.1e-05	0.000207
									1.3692	-3.0102	3.787		1.69e-05	0.000205
									1.2734	-2.7779	4.0012		0.000105	0.000204
									1.3679	-3.0032	3.7305		4.47e-05	0.000199
									1.0873	-3.0099	3.6274		0.000225	0.000199
									1.2616	-3.1774	3.7127		8.6e-05	0.000197
									1.2014	-3.1873	3.6983		0.000854	0.000196
									1.2046	-3.2089	3.7107		0.000405	0.000195
									0.9022	-3.0052	3.7594		0.00024	0.000191
									1.381	-3.1597	3.6979		1.63e-05	0.000191
									1.2843	-3.1897	3.713		0.000141	0.000189
									1.2577	-3.0366	3.8905		0.000114	0.000189
									0.923	-2.8955	3.6581		0.000722	0.000189
									1.3476	-3.0383	3.7287		0.000158	0.000188
									1.3144	-3.0358	3.7629		0.000125	0.000188
									1.2785	-2.9268	3.7892		0.000194	0.000186
									0.8738	-3.039	3.5545		0.000233	0.000181
									1.1351	-3.1918	3.6657		0.000124	0.00018
									0.8795	-3.2295	3.6735		0.000226	0.000179
									1.2292	-3.0704	3.6856		0.000125	0.000176
									0.5909	-3.0182	3.7497		5.09e-05	0.000173
									1.1457	-3.0467	3.8955		0.000112	0.000172
									1.1717	-2.9228	3.9574		5.33e-05	0.000171
									0.9464	-3.0495	3.8808		0.000149	0.00017
									0.7409	-2.7477	3.9287		7.1e-05	0.00017
									1.1313	-3.0411	3.7997		0.00024	0.000169
									1.109	-3.0233	3.8194		7.15e-05	0.000169
									1.0964	-2.779	4.0597		9.88e-05	0.000168
									1.0427	-3.0769	3.8149		8.2e-05	0.000168
									0.8916	-3.086	3.8436		8.45e-05	0.000167
									1.0259	-2.9046	3.6607		6.94e-05	0.000164
									1.0764	-3.0684	3.813		0.000108	0.000163
									1.2872	-3.046	3.7417		0.000305	0.000163
									1.19	-3.0664	3.7948		0.000303	0.000162
									1.0952	-2.9376	3.9658		0.00016	0.000162
									1.0813	-3.1603	3.7416		6.1e-05	0.000161
									0.8012	-3.1471	3.8243		2.94e-05	0.000161
									1.0392	-3.1655	3.7511		9.37e-05	0.00016
									1.3819	-3.0763	3.6757		0.000374	0.000159
									1.4839	-3.1735	3.6125		0.000621	0.000158
									1.4451	-3.1615	3.6046		0.000244	0.000157
									1.134	-3.2198	3.6682		0.000106	0.000157
									1.1576	-3.2213	3.6398		0.000191	0.000154
									1.1331	-3.2187	3.667		0.000139	0.000154
									1.1373	-3.0512	3.8028		0.00011	0.000153
									1.1372	-3.0486	3.823		0.000102	0.000152
									0.9648	-2.9624	3.9032		0.000283	0.000151
									1.0862	-3.0421	3.8207		9.65e-05	0.00015
									1.0791	-3.023	3.8757		0.000128	0.00015
									1.1816	-3.0237	3.7888		9.44e-05	0.000149
									1.1034	-3.075	3.725		0.000131	0.000149
									1.2726	-3.2044	3.6306		0.000297	0.000147
									0.876	-3.2336	3.7042		3.97e-05	0.000147
									1.5049	-2.9683	3.7278		0.000105	0.000146
									1.2875	-3.071	3.7913		0.000243	0.000145
									0.8217	-2.9863	3.9243		0.000121	0.000144
									1.1638	-2.9296	3.9762		0.000137	0.000144
									1.4935	-3.1399	3.7309		7.64e-05	0.000143
									1.5231	-3.1449	3.7498		0.000357	0.000142
									1.5419	-3.0159	3.8547		0.000148	0.000141
									1.3846	-3.1111	3.887		0.000166	0.00014
									1.1784	-3.2171	3.9564		5.97e-05	0.000139
									1.1672	-3.2138	3.9505		5.83e-05	0.000138
									1.7638	0.4267	-0.2306		0.000113	0.000138
									1.1256	1.3948	-1.0131		0.000434	0.000136
									1.9635	2.0181	-0.9439		8.5e-05	0.000135
									1.8952	1.1779	-0.8724		0.000193	0.000135
									1.326	0.9961	-0.8869		8.02e-05	0.000134
									2.5139	1.4904	-1.2002		0.000304	0.000133
									1.8904	0.9711	-0.4868		0.000911	0.000133
									0.8516	1.1304	-0.7929		0.00012	0.000133
									1.6426	0.9571	-0.6739		9.27e-05	0.00013
									1.7113	0.8245	-0.4956		4.08e-05	0.000128
									1.7376	1.0568	-0.6408		8.98e-05	0.000128
									1.0694	0.9289	-1.1764		0.00013	0.000128
									1.2253	1.3562	-0.9699		0.000171	0.000127
									0.638	1.5663	-0.8155		5.63e-05	0.000127
									0.6378	1.5678	-0.8155		0.000213	0.000126
									1.574	1.3682	-1.532		4.04e-05	0.000123
									1.1592	1.5158	-1.0069		0.000114	0.000123
									1.5122	1.249	-0.2093		8.2e-05	0.000122
									0.888	1.4627	-0.6159		0.000318	0.00012
									1.2979	0.9493	-0.1138		0.000522	0.00012
									1.7329	0.2032	-0.5563		7.63e-05	0.00012
									1.3826	1.4855	0.1919		4.89e-05	0.000119
									0.9202	1.1109	-0.5505		2.51e-05	0.000117
									1.6247	1.5563	-0.224		0.000224	0.000116
									1.6245	1.5558	-0.224		0.000132	0.000115
									1.1348	0.9316	-1.1625		3.45e-05	0.000114
									1.5531	0.9877	-0.494		0.00041	0.000114
									1.5123	0.9799	-0.4533		6.16e-05	0.000114
									0.696	1.1346	0.0509		0.000136	0.000113
									0.9904	1.0661	0.43		7.34e-05	0.000113
									1.6836	1.154	-0.0211		9.72e-05	0.000113
									0.9917	0.5974	0.1148		0.000167	0.000112
									0.5379	0.6022	-0.2562		8.34e-05	0.000112
									0.0591	1.2585	-0.8055		9.38e-06	0.000111
									0.3191	1.1418	-0.6369		8.42e-05	0.000111
									0.2464	1.1436	-0.5952		0.000149	0.000111
									1.4493	1.3168	-0.1822		7.56e-05	0.00011
									0.8392	0.8598	-0.4002		0.000177	0.00011
									1.5952	1.8799	-0.4622		0.000221	0.000109
									1.5765	1.9757	0.0613		0.000231	0.000109
									0.7494	1.9068	-0.3477		7.6e-05	0.000108
									0.6304	0.5581	0.5598		7.52e-06	0.000107
									1.0117	0.6522	0.0081764		8.22e-05	0.000107
									1.7762	0.6403	0.2994		5.01e-05	0.000107
									1.414	0.8387	-0.4749		0.000337	0.000107
									0.9482	0.9234	-0.3418		7.52e-05	0.000105
									0.7508	0.8274	0.3165		0.000178	0.000104
									1.482	1.4554	0.479		6.49e-05	0.000104
									0.8797	0.9909	-0.1833		8.84e-05	0.000101
									0.6161	1.3652	-0.4555		4.55e-05	0.0001
									0.6292	1.6489	-0.4685		3.33e-05	0.0001
									1.5198	1.0829	-0.5209		0.000137	9.98e-05
									1.4538	1.3183	-0.2307		6.88e-05	9.95e-05
									1.0571	1.2891	-0.1572		1.31e-05	9.78e-05
									1.3211	2.2517	0.2837		2.37e-05	9.75e-05
									1.1967	1.7492	0.3582		6.07e-05	9.67e-05
									1.2253	1.9536	-0.0525		0.000135	9.64e-05
									-0.1165	0.4537	0.159		0.000187	9.6e-05
									0.9449	1.2166	0.2302		0.000142	9.55e-05
									0.3928	1.987	0.2342		8.67e-05	9.48e-05
									0.7703	1.2912	0.0449		0.000102	9.44e-05
									1.6928	0.6876	-0.2129		3.43e-06	9.43e-05
									1.1224	1.1994	0.3394		7.14e-05	9.36e-05
									1.4067	0.9559	0.0799		1.42e-05	9.32e-05
									1.2809	1.286	0.0968		8.89e-05	9.29e-05
									1.1544	0.9329	0.7772		2.68e-05	9.25e-05
									1.4036	1.7706	-0.9537		3.37e-05	9.23e-05
									1.5023	1.31	-0.0762		7.5e-05	9.2e-05
									1.5438	1.3952	-0.1832		4.45e-05	9.17e-05
									1.5472	1.1109	-0.2089		8.19e-05	9.05e-05
									0.7818	0.9616	-0.7169		4.4e-05	9.02e-05
									1.5194	1.7868	-0.2072		0.000131	8.98e-05
									1.2314	1.2359	0.2152		4.42e-05	8.95e-05
									0.7604	1.464	0.612		3.98e-05	8.95e-05
									0.7234	1.9264	-0.0472		1.03e-05	8.89e-05
									0.7279	1.9208	-0.0605		2.56e-05	8.72e-05
									-0.0993	0.7591	-0.3417		0.000268	8.65e-05
									0.4166	0.793	-0.7609		4.79e-05	8.62e-05
									0.1387	0.7407	-0.4149		0.000119	8.61e-05
									0.7435	1.576	-0.778		6.73e-05	8.59e-05
									1.6823	1.0428	-0.062		7.04e-06	8.46e-05
									1.5496	0.8677	-0.7592		8.24e-05	8.46e-05
									0.9598	0.7268	-0.0341		2.31e-05	8.42e-05
									1.0245	1.3515	-0.8924		0.000209	8.4e-05
									0.6897	1.2301	0.009277		1.92e-05	8.4e-05
									1.4974	1.0342	-1.0107		0.000182	8.34e-05
									1.2408	0.8336	0.007814		7.41e-05	8.31e-05
									2.1297	1.6456	-0.5068		6.84e-05	8.29e-05
									1.9205	1.8172	-0.5892		0.000125	8.22e-05
									2.0123	1.8445	-0.59		1.97e-05	8.12e-05
									0.1384	1.0832	-0.2671		3.77e-05	8.12e-05
									1.5167	1.1994	-1.1692		7.27e-05	8.1e-05
									1.732	2.0581	-1.3173		4.31e-05	8.09e-05
									1.7884	2.1193	-1.196		8.7e-05	8.06e-05
									2.1462	1.5943	-0.9883		7.61e-05	8.04e-05
									1.0745	1.6024	0.6049		1.96e-05	7.96e-05
									1.448	0.9868	-1.0339		0.000184	7.9e-05
									2.1615	1.5245	-1.3435		6.54e-05	7.88e-05
									2.3823	1.3602	-1.2737		5.67e-05	7.86e-05
									1.3367	2.3044	-1.1523		5.86e-05	7.85e-05
									0.8463	1.9766	-0.7391		2.84e-05	7.77e-05
									0.1007	0.9077	-0.7862		0.000497	7.75e-05
									0.4126	1.198	-1.1814		9.52e-05	7.73e-05
									0.3769	1.192	-0.9405		1.21e-05	7.7e-05
									0.2612	1.0621	-0.9161		0.000103	7.69e-05
									0.3613	1.1748	-0.9519		6.44e-05	7.66e-05
									0.2722	1.2604	-0.9255		0.000107	7.66e-05
									0.3485	1.3001	-0.9043		6.86e-05	7.62e-05
									0.3431	1.2151	-1.2264		0.000104	7.57e-05
									0.4372	1.3365	-1.2065		0.000108	7.56e-05
									0.743	1.1705	-0.9815		0.000142	7.51e-05
									0.5648	1.2062	-0.6853		8.36e-05	7.51e-05
									0.404	1.3341	-0.8111		4.46e-05	7.5e-05
									0.3751	1.193	-0.9416		3.83e-05	7.43e-05
									0.4926	1.7303	0.2151		5.29e-05	7.42e-05
									-0.0809	1.0054	-0.0252		3.18e-05	7.41e-05
									0.8493	0.8717	0.4733		6.21e-05	7.32e-05
									0.6181	1.3726	0.4027		6.18e-05	7.3e-05
									0.4719	1.3508	-0.0317		3.53e-05	7.29e-05
									-0.1177	0.1692	0.2421		2.46e-05	7.27e-05
									1.1999	1.0926	-0.0227		5.96e-05	7.27e-05
									0.7262	0.7399	-1.1695		0.000137	7.26e-05
									1.0278	1.0345	-0.9446		0.000168	7.22e-05
									0.5361	0.7373	-0.1359		0.00026	7.21e-05
									0.6066	0.6536	0.1929		9.83e-05	7.21e-05
									0.7543	0.9241	0.0693		2.66e-06	7.17e-05
									0.6687	0.7971	-0.072		7.76e-05	7.14e-05
									1.3382	0.6221	0.0192		0.00027	7.14e-05
									1.6117	0.5903	-0.0977		0.000203	7.12e-05
									1.2361	0.8705	0.3599		9.97e-05	7.12e-05
									1.0961	1.5201	-0.6001		8.27e-05	7.09e-05
									0.5072	0.1511	-0.1968		0.000116	7.09e-05
									0.3043	1.3744	-0.4762		0.000121	7.09e-05
									1.0061	1.1148	0.4692		0.000108	7.08e-05
									0.7058	1.1658	0.5032		1.94e-05	7.06e-05
									0.5842	1.7128	-0.2489		0.000389	7.05e-05
									1.8705	1.054	-0.7786		4.96e-05	7.04e-05
									1.4262	0.2475	-1.1809		9.31e-05	7.03e-05
									1.4152	0.2383	-1.1678		9.56e-05	6.96e-05
									1.3135	1.5838	0.2316		7.21e-05	6.94e-05
									1.4068	1.5745	-0.6678		1.38e-05	6.94e-05
									1.1144	1.3059	-0.3543		1.51e-05	6.91e-05
									1.1147	1.3074	-0.3546		5.32e-05	6.88e-05
									0.6109	0.8753	-0.0632		0.00013	6.86e-05
									0.9645	1.148	0.2582		4.45e-05	6.84e-05
									0.5141	1.47	0.7618		1.34e-05	6.83e-05
									0.6083	1.5691	0.7965		0.0001	6.83e-05
									0.6092	1.5697	0.7949		6.44e-05	6.82e-05
									1.9293	1.5631	-0.4084		0.000215	6.8e-05
									1.4832	1.5367	-0.3663		4.71e-05	6.78e-05
									0.9743	1.2229	-0.3042		2.16e-05	6.76e-05
									1.2992	1.7511	0.6044		1.89e-05	6.68e-05
									1.5525	2.1017	-0.1203		9.57e-05	6.68e-05
									1.3977	1.5439	-0.003943		3.63e-05	6.68e-05
									1.4675	1.4422	0.3636		8.34e-05	6.67e-05
									1.0534	1.7881	1.0472		4.55e-05	6.62e-05
									1.5293	1.7324	-0.1486		4.32e-05	6.6e-05
									1.4896	0.9713	0.0372		0.000111	6.58e-05
									0.9095	1.2251	-0.0627		6.76e-05	6.56e-05
									0.1941	0.8985	0.525		4.69e-05	6.51e-05
									0.2565	1.2505	0.5866		3.08e-05	6.51e-05
									0.5968	1.5059	-0.0903		3.45e-05	6.5e-05
									-0.7325	1.5449	0.7016		2.82e-05	6.5e-05
									0.5956	1.5161	0.8453		3.78e-05	6.45e-05
									-0.016	2.1035	1.7861		6.72e-05	6.43e-05
									-0.0080479	1.9742	1.6666		1.65e-05	6.36e-05
									-0.1262	1.8508	1.354		9.37e-05	6.34e-05
									0.0316	1.801	1.0206		4.34e-05	6.32e-05
									-0.5021	1.6933	1.402		9.8e-05	6.3e-05
									0.2201	1.7215	1.1185		5.44e-06	6.29e-05
									0.4162	1.6614	0.7496		2.26e-06	6.29e-05
									0.2281	1.5921	0.9989		9.77e-05	6.26e-05
									-0.033	1.502	1.6516		5.99e-05	6.24e-05
									0.1476	1.2837	1.4317		7.7e-05	6.24e-05
									-0.0585	1.4228	1.7104		8.37e-05	6.23e-05
									-0.025	1.3726	1.5321		4.61e-05	6.19e-05
									-1.0956	1.433	1.6836		0.000246	6.19e-05
									-0.4577	1.4004	1.3811		5.3e-05	6.18e-05
									0.0475	1.6649	0.9935		1.23e-05	6.16e-05
									0.0287	1.918	1.1714		4.32e-05	6.15e-05
									-0.0145	1.3522	1.0877		0.000196	6.11e-05
									0.3805	1.7023	1.0639		0.00012	6.1e-05
									-0.1241	1.7991	1.189		6.71e-05	6.1e-05
									-0.0852	1.7871	1.1969		6.32e-05	6.08e-05
									0.3183	1.8948	1.6971		0.000226	6.05e-05
									-0.5057	1.5386	1.1856		2.27e-05	6.03e-05
									-0.4349	1.1037	1.0763		4.4e-05	6.02e-05
									-0.0867	1.7181	1.7526		0.00015	6.02e-05
									-0.0188	1.5614	1.8954		3.41e-05	6.02e-05
									-0.1994	1.7796	2.1153		0.000142	6.01e-05
									-0.3811	1.6371	1.7395		6.71e-05	5.95e-05
									-0.2389	1.6767	1.7207		3.6e-05	5.94e-05
									-0.1914	1.6503	1.9958		0.000138	5.93e-05
									-0.1615	2.019	1.8895		8.72e-05	5.93e-05
									-0.1535	1.8897	1.77		1.26e-05	5.9e-05
									-0.2285	1.4827	1.7994		1.78e-05	5.85e-05
									-0.2206	1.3533	1.6799		7.17e-05	5.85e-05
									-0.3476	1.5107	1.6274		7.11e-05	5.85e-05
									-0.4282	1.6235	1.7235		0.000163	5.83e-05
									-0.4296	1.4309	1.3863		1.57e-05	5.8e-05
									-0.4203	1.4941	1.604		0.000102	5.74e-05
									-0.2432	1.8362	1.5531		5.55e-05	5.73e-05
									-0.5669	1.916	1.6822		8.28e-05	5.72e-05
									-0.3821	1.9336	1.6515		9.89e-05	5.72e-05
									-0.4158	1.9251	1.6535		1.23e-05	5.72e-05
									-0.1268	1.8286	1.8082		0.000126	5.71e-05
									-0.0969	1.666	1.9559		9.45e-06	5.71e-05
									-0.119	1.7019	1.7089		0.000107	5.71e-05
									-0.1188	1.6993	1.6887		7.05e-05	5.64e-05
									-0.089	1.5367	1.8364		7.42e-05	5.64e-05
									-0.265	2.0204	1.6439		6.56e-05	5.62e-05
									-0.1593	2.1597	1.8234		5.16e-05	5.61e-05
									-0.1514	2.0304	1.7038		6.98e-05	5.58e-05
									-0.2571	1.8147	1.5368		3.71e-05	5.56e-05
									-0.2619	1.9225	1.6688		9.06e-05	5.54e-05
									-0.2539	1.7931	1.5492		9.4e-05	5.49e-05
									-0.0849	1.8543	1.5432		2.03e-05	5.48e-05
									-0.1112	1.9868	1.6592		4e-05	5.45e-05
									-0.1032	1.8574	1.5397		7.94e-05	5.42e-05
									0.1664	1.8328	1.7756		4.03e-05	5.41e-05
									0.0507	1.8449	1.841		3.85e-05	5.41e-05
									0.0541	1.5606	1.8153		0.000133	5.4e-05
									0.1744	1.7034	1.6561		8.2e-05	5.34e-05
									-0.26	1.9063	1.8532		7.84e-05	5.33e-05
									-0.2592	1.7688	1.7419		4.77e-05	5.33e-05
									-0.2573	1.7707	1.7415		0.000114	5.32e-05
									-0.252	1.7769	1.7337		6.45e-05	5.31e-05
									-0.2092	1.7283	1.9784		5.87e-05	5.31e-05
									-0.4613	1.7598	1.7681		7.21e-05	5.3e-05
									-0.1873	2.002	1.8465		3.43e-05	5.25e-05
									-0.2012	1.599	1.8589		3.21e-06	5.2e-05
									-0.6672	1.9401	1.9485		3.7e-05	5.1e-05
									-0.3038	1.7794	1.96		5.79e-05	5.09e-05
									-0.3836	1.776	1.7645		1.38e-05	5.08e-05
									-0.6592	1.8107	1.829		5.57e-05	5.03e-05
									-0.1001	1.7193	1.4188		4.38e-05	5.02e-05
									-0.1426	1.7236	1.455		2.64e-05	5e-05
									-0.1416	1.8677	1.5752		3.52e-05	4.99e-05
									-0.1336	1.7383	1.4557		2.53e-05	4.99e-05
									-0.1814	1.8958	1.8193		3.35e-05	4.92e-05
									-0.2423	1.6122	1.8587		0.000103	4.89e-05
									-0.3362	1.9872	1.9218		4.06e-05	4.88e-05
									-0.1735	1.7664	1.6998		7.4e-05	4.88e-05
									-0.2891	1.8932	1.8803		0.000245	4.87e-05
									-0.2739	1.7707	1.7501		5.07e-05	4.85e-05
									-0.2813	1.7646	1.76		8.9e-06	4.84e-05
									-0.2811	1.7638	1.7607		9.89e-06	4.81e-05
									-0.1074	1.8091	1.6845		7.13e-05	4.8e-05
									-0.2195	1.5119	1.7738		2.39e-05	4.77e-05
									-0.1966	1.6594	1.6181		5e-05	4.74e-05
									-0.0995	1.6797	1.565		8.12e-05	4.69e-05
									-0.2036	1.6852	1.6944		3e-05	4.69e-05
									-0.3977	1.3522	1.7384		4.48e-05	4.68e-05
									-0.1969	1.5628	1.5184		2.54e-05	4.66e-05
									-0.1957	1.5558	1.5748		1.85e-05	4.66e-05
									-0.1666	1.7953	1.7052		1e-08	4.65e-05
									-0.1949	1.7607	1.6201		6.98e-05	4.64e-05
									-0.1568	1.4869	1.7002		6.45e-05	4.63e-05
									-0.1587	1.6659	1.5857		2.37e-05	4.61e-05
									-0.3485	1.7247	1.6563		3.4e-05	4.6e-05
									-0.2579	1.738	1.6108		1.67e-05	4.59e-05
									-0.3114	1.4732	1.7371		8.19e-05	4.56e-05
									-0.3405	1.5953	1.5368		2.33e-05	4.56e-05
									-0.4521	1.7959	1.5416		0.000109	4.53e-05
									-0.4429	1.8054	1.53		3.98e-06	4.53e-05
									-0.4866	2.0324	1.6983		3.12e-05	4.51e-05
									-0.4787	1.903	1.5788		4.25e-05	4.51e-05
									-0.2307	1.7615	1.7205		0.000177	4.5e-05
									-0.2618	1.6288	1.8622		3.6e-05	4.48e-05
									-0.3871	1.9571	1.8985		2.48e-06	4.46e-05
									-0.3792	1.8278	1.7789		5.25e-05	4.45e-05
									-0.3579	1.6216	1.9179		3.41e-05	4.45e-05
									-0.3084	1.7842	1.7558		3.4e-05	4.44e-05
									-0.4262	2.1473	2.0322		4.28e-05	4.44e-05
									-0.4183	2.0179	1.9127		5.79e-05	4.43e-05
									-0.3855	1.6667	1.7692		3.5e-05	4.42e-05
									-0.6411	1.629	1.777		0.000261	4.41e-05
									-0.3614	1.774	2.1735		6.21e-05	4.41e-05
									-0.3534	1.6447	2.054		1.87e-05	4.4e-05
									-0.162	1.646	1.903		2.94e-05	4.4e-05
									-0.1489	1.9297	1.8899		2.38e-05	4.38e-05
									-0.1854	2.0485	1.8831		8.71e-05	4.37e-05
									-0.1774	1.9191	1.7636		4.47e-05	4.37e-05
									-0.3009	1.7807	1.4783		3.14e-05	4.37e-05
									-0.3254	1.7833	1.5056		7.27e-05	4.36e-05
									-0.5188	1.6295	1.7683		2.75e-05	4.35e-05
									-0.1222	1.6588	1.6947		2.64e-05	4.34e-05
									-0.2533	2.0364	1.6193		0.000118	4.34e-05
									-0.3675	1.8958	1.5884		3.12e-05	4.33e-05
									-0.2843	1.7691	1.734		6.28e-05	4.32e-05
									-0.1889	1.7874	1.7021		2.26e-05	4.32e-05
									-0.2033	1.5973	1.8639		1.58e-05	4.31e-05
									-0.4907	1.7854	1.7744		2.71e-05	4.29e-05
									-0.2654	1.912	1.8509		1.46e-07	4.29e-05
									-0.0776	1.8423	1.5365		1.8e-05	4.27e-05
									-0.1742	1.8122	1.5516		1.8e-05	4.23e-05
									-0.2009	1.9654	1.7291		1.8e-05	4.2e-05
									-0.2223	1.689	1.3813		6.72e-05	4.17e-05
									-0.3634	1.6595	1.4223		0.00011	4.15e-05
									-0.2521	1.668	1.4064		2.96e-05	4.09e-05
									-0.2315	1.7732	1.7447		0.000166	4.05e-05
									-0.2313	1.7724	1.7449		2.74e-06	4.02e-05
									-0.0945	1.7765	1.7418		9.52e-06	3.99e-05
									-0.0064841	1.6046	1.8352		2.86e-05	3.99e-05
									-0.0534	1.7697	1.7159		6.42e-05	3.96e-05
									-0.0113	1.7749	1.7064		4.49e-05	3.95e-05
									-0.2255	1.6019	1.8809		2.7e-05	3.93e-05
									-0.2477	1.8697	1.7755		1.21e-05	3.92e-05
									-0.1439	1.7552	1.6979		9.05e-06	3.92e-05
									-0.4191	1.6967	1.476		2.13e-05	3.91e-05
									-0.6454	1.6534	1.47		2.96e-05	3.91e-05
									-0.4329	1.6785	1.4657		2.5e-05	3.9e-05
									-0.5244	1.5936	1.648		7.75e-05	3.89e-05
									-0.3368	1.6237	1.6448		3.78e-05	3.89e-05
									-0.3478	1.7269	1.6678		2.4e-05	3.86e-05
									-0.2657	2.0333	1.6234		2.14e-05	3.86e-05
									-0.2593	1.9094	1.5807		4.89e-06	3.86e-05
									-0.2019	1.9197	1.6002		2.96e-05	3.84e-05
									-0.2046	1.9195	1.5998		4.79e-05	3.81e-05
									-0.2003	2.1292	1.695		6.13e-06	3.78e-05
									-0.1109	1.9637	1.5673		3.85e-05	3.77e-05
									-0.1441	1.9662	1.6014		3.89e-05	3.77e-05
									-0.18	2.0751	1.6278		4.65e-05	3.76e-05
									-0.0249	2.2029	1.7532		4.67e-06	3.76e-05
									0.1589	2.1012	1.7173		3.35e-05	3.76e-05
									0.0733	1.9742	1.5761		4.07e-05	3.75e-05
									-0.0169	2.0735	1.6337		3.47e-05	3.75e-05
									-0.3233	1.7638	1.7584		2.03e-05	3.74e-05
									-0.3283	1.7764	1.7782		7.95e-06	3.73e-05
									-0.2993	1.9175	1.9086		9.7e-06	3.68e-05
									-0.2931	1.8534	1.8434		3.77e-05	3.65e-05
									-0.2914	1.7881	1.7891		1.97e-05	3.65e-05
									2.4037	1.7621	-0.4773		3.89e-05	3.63e-05
									1.258	2.6009	-0.278		5.29e-06	3.63e-05
									1.349	2.1715	-0.0739		2e-05	3.62e-05
									0.321	2.5963	0.505		2.4e-05	3.6e-05
									0.1569	2.6975	0.6839		3.15e-05	3.6e-05
									0.1643	2.6503	1.0837		2.72e-05	3.6e-05
									0.2036	2.5302	0.701		0.000133	3.58e-05
									0.1681	2.9987	1.1355		2.56e-05	3.58e-05
									0.2587	3.176	1.0755		1.97e-05	3.58e-05
									0.2205	2.9277	1.2453		6.02e-06	3.58e-05
									-0.9832	3.6052	-0.1121		1.05e-05	3.57e-05
									-1.1007	3.5391	0.0839		2.4e-05	3.56e-05
									-0.6715	4.2333	0.6413		5.92e-05	3.55e-05
									0.0136	3.5975	-0.4546		4.36e-05	3.55e-05
									0.0037376	3.4198	-0.4534		8.01e-05	3.55e-05
									0.1014	3.5578	-0.4445		5.04e-05	3.51e-05
									-0.3269	3.7939	0.0938		4.38e-05	3.49e-05
									-0.189	3.8954	0.0747		3.28e-05	3.48e-05
									-0.3802	3.9643	0.445		2.12e-05	3.46e-05
									-0.212	3.5232	0.0346		7.3e-06	3.45e-05
									-0.1746	3.5282	-0.2052		1.31e-05	3.41e-05
									-0.0509	3.6709	-0.175		2.1e-05	3.37e-05
									-0.2132	3.8039	0.1537		7.81e-06	3.36e-05
									-0.1684	3.6048	0.021		3.71e-05	3.35e-05
									-0.0899	3.5484	1.0345		3.61e-05	3.35e-05
									-0.0279	3.6919	0.7696		2.01e-06	3.32e-05
									-0.0928	4.1508	0.4532		6.75e-06	3.3e-05
									-0.5586	4.2356	0.5862		1.55e-05	3.3e-05
									-0.3035	3.7266	0.8341		4.12e-05	3.3e-05
									-0.3673	3.8654	0.6086		8.1e-06	3.29e-05
									0.9254	4.4733	0.0748		1.63e-05	3.29e-05
									0.1502	3.4698	0.1768		3.16e-05	3.28e-05
									-0.135	3.8141	0.9045		1e-08	3.27e-05
									-0.1549	3.4992	0.8526		2.82e-05	3.27e-05
									-0.083	3.223	0.8373		2.79e-05	3.27e-05
									-0.0629	2.8382	0.6308		8.32e-06	3.27e-05
									0.0269	2.9893	0.6804		1e-08	3.26e-05
									0.2214	3.9467	0.6246		0.000134	3.25e-05
									-0.1198	4.1774	0.59		5.03e-05	3.21e-05
									0.0927	4.3433	0.4271		9.95e-05	3.2e-05
									0.0658	4.0247	0.6845		3.78e-05	3.19e-05
									-0.0248	4.2772	0.6231		5.39e-05	3.15e-05
									0.2715	4.0059	0.4769		2.8e-05	3.11e-05
									0.0498	4.2017	0.6705		2.34e-05	3.11e-05
									-0.0404	4.3909	0.6007		0.000491	3.1e-05
									0.0276	4.4062	0.4647		1.96e-05	3.1e-05
									0.2106	4.2708	0.7234		1e-08	3.09e-05
									0.2363	4.5159	0.5577		4.27e-06	3.09e-05
									0.2401	4.5721	0.3018		9.23e-06	3.09e-05
									0.097	4.2608	0.6635		4.43e-05	3.09e-05
									0.1525	4.3434	0.6455		8.4e-05	3.08e-05
									0.1227	4.506	0.4978		3.25e-05	3.08e-05
									-0.1206	4.3994	0.5373		6.64e-06	3.08e-05
									-0.2065	4.4187	0.3237		0.000106	3.06e-05
									-0.0275	4.5612	0.3691		9.19e-05	3.06e-05
									0.1812	4.6709	0.4621		4.18e-05	3.04e-05
									0.092	4.5652	0.3744		0.000298	3.04e-05
									0.1315	4.5583	0.3599		1.35e-05	3.04e-05
									0.0418	4.4158	0.5679		4.32e-05	3.03e-05
									-0.1707	4.2499	0.7308		7.44e-06	3.03e-05
									0.038	4.3596	0.8238		1.92e-05	3.01e-05
									-0.0436	4.471	0.5555		6.96e-05	3.01e-05
									0.014	4.4922	0.5559		5.22e-06	3.01e-05
									-0.0756	4.3497	0.7638		1.41e-05	3e-05
									0.0294	4.4127	0.572		1.03e-05	2.99e-05
									0.0256	4.3566	0.8279		1.17e-05	2.99e-05
									-0.1137	4.1015	0.9336		7.99e-05	2.98e-05
									-0.1642	4.4543	0.5672		0.000223	2.98e-05
									0.0362	4.6324	0.71		1.34e-05	2.98e-05
									-0.088	4.3466	0.7679		1e-08	2.97e-05
									-0.4991	4.3604	0.246		2.68e-05	2.97e-05
									-0.074	4.5513	0.0788		1.14e-05	2.96e-05
									-0.2865	4.5262	0.0831		7.15e-05	2.95e-05
									-0.1776	4.5034	0.2851		1.24e-06	2.94e-05
									-0.1915	4.4852	0.2747		1e-08	2.93e-05
									-0.404	4.4601	0.2791		3.17e-06	2.93e-05
									0.5061	4.6416	0.3089		7.83e-05	2.93e-05
									0.1125	4.419	0.5145		2.79e-05	2.92e-05
									0.2293	4.6592	0.3106		1.13e-05	2.91e-05
									0.1566	4.661	0.3523		3.14e-05	2.9e-05
									0.1382	4.6641	0.3488		0.000115	2.9e-05
									-0.1057	4.375	0.1824		1e-08	2.89e-05
									0.1068	4.5409	0.0195		1e-08	2.88e-05
									0.0191	4.4957	0.1904		7.84e-05	2.88e-05
									-0.1219	4.4662	0.2314		9.49e-06	2.87e-05
									-0.0107	4.4748	0.2155		2.68e-05	2.87e-05
									-0.0321	4.4161	0.5222		1e-08	2.85e-05
									0.1804	4.582	0.3593		1e-08	2.85e-05
									0.0788	4.5175	0.5589		3.68e-05	2.84e-05
									0.1057	4.5168	0.5382		1.83e-05	2.84e-05
									0.0629	4.5159	0.5553		1e-08	2.84e-05
									-0.2589	4.3642	0.5906		2.08e-06	2.83e-05
									-0.0464	4.53	0.4277		7.15e-06	2.83e-05
									-0.0345	4.3218	0.7375		3.37e-05	2.82e-05
									-0.0214	4.6055	0.7245		4.28e-05	2.81e-05
									-0.1639	4.4639	0.6237		6.42e-06	2.81e-05
									-0.0545	4.6724	0.5051		4.09e-06	2.81e-05
									0.158	4.8382	0.3422		1e-08	2.8e-05
									0.1639	4.649	0.3456		2.85e-06	2.8e-05
									0.0672	4.619	0.3606		2.01e-06	2.8e-05
									0.0406	4.7721	0.5382		4.91e-05	2.79e-05
									0.4354	4.6384	0.3623		1.5e-05	2.79e-05
									0.2229	4.4726	0.5252		9.92e-06	2.77e-05
									0.2258	4.5602	0.5337		1.66e-05	2.76e-05
									0.3056	4.5635	0.7293		7.15e-06	2.76e-05
									0.318	4.5723	0.5583		1.36e-05	2.75e-05
									0.1676	4.5974	0.6586		1.11e-05	2.74e-05
									0.0939	4.5363	0.5411		4.81e-05	2.73e-05
									0.053	4.5275	0.582		1.42e-05	2.73e-05
									0.0502	4.5313	0.8546		8.79e-06	2.72e-05
									0.1614	4.286	0.339		1.2e-05	2.72e-05
									0.1128	4.374	0.3761		4.89e-06	2.72e-05
									0.044	4.2198	0.535		1e-08	2.68e-05
									-0.0050887	4.3958	0.4654		1.82e-07	2.68e-05
									0.1142	4.5613	0.3906		2.41e-05	2.68e-05
									-0.095	4.469	0.5898		6.13e-05	2.67e-05
									-0.0031665	4.4964	0.589		1.08e-05	2.65e-05
									-0.0032935	4.4952	0.5865		1.57e-05	2.65e-05
									0.1632	4.4286	0.1879		1.49e-05	2.64e-05
									0.0445	4.3695	0.3274		3.23e-05	2.62e-05
									-0.1562	4.1589	0.5475		2.26e-05	2.62e-05
									0.0458	4.3625	0.3839		1e-08	2.6e-05
									-0.026	4.4538	0.6085		5.44e-06	2.6e-05
									-0.1397	4.4438	0.5486		4.52e-05	2.59e-05
									0.0025432	4.4834	0.5298		2.68e-05	2.59e-05
									0.05	4.457	0.8049		2.66e-05	2.58e-05
									-0.1795	4.1893	0.5533		2.88e-05	2.57e-05
									-0.0515	4.3854	0.5033		3.96e-05	2.57e-05
									-0.0542	4.3852	0.5029		3.88e-05	2.57e-05
									-0.141	4.2538	0.6922		3.33e-05	2.55e-05
									-0.2647	4.4573	0.873		1e-08	2.55e-05
									-0.2404	4.4786	0.9294		4.34e-06	2.55e-05
									0.0132	4.5097	0.527		1e-08	2.54e-05
									0.0521	4.4976	0.5349		1e-08	2.53e-05
									0.0105	4.1986	0.6034		6.49e-05	2.52e-05
									0.0085413	4.0536	0.6254		2.78e-05	2.52e-05
									0.06	4.3612	0.4413		1.08e-05	2.52e-05
									0.077	4.3651	0.4746		2.51e-05	2.52e-05
									0.0962	4.469	0.4968		1.59e-05	2.51e-05
									0.0439	4.4544	0.7965		1.05e-05	2.5e-05
									-0.1878	4.4933	0.6172		7.04e-06	2.5e-05
									0.1259	4.6225	0.6818		3.11e-05	2.49e-05
									-0.3244	4.3095	0.7535		1.94e-05	2.48e-05
									0.0403	4.4955	0.5405		0.000147	2.47e-05
									-0.0141	4.4972	0.5494		1.77e-05	2.46e-05
									-0.0233	4.4878	0.5609		2.08e-05	2.46e-05
									0.1374	4.48	0.8084		3.44e-05	2.44e-05
									-0.2774	4.4362	0.5774		1.62e-05	2.44e-05
									0.0138	4.456	0.8237		1.16e-05	2.42e-05
									0.1193	4.4655	0.5038		7.88e-06	2.42e-05
									0.0986	4.5286	0.5397		2.03e-05	2.41e-05
									0.0674	4.3959	0.6814		4.65e-05	2.4e-05
									0.0379	4.5552	0.6083		5e-06	2.36e-05
									-0.2507	4.3698	0.4898		2.12e-05	2.36e-05
									0.0342	4.1863	0.5359		1e-08	2.31e-05
									-0.0538	4.3582	0.4425		1.29e-05	2.31e-05
									-0.014	4.4859	0.5718		3.75e-05	2.31e-05
									-0.1613	4.3079	0.7595		2.19e-06	2.3e-05
									0.0192	4.4834	0.5377		2.15e-05	2.29e-05
									-0.0157	4.6214	0.3459		2.58e-05	2.29e-05
									0.0446	4.6313	0.3604		2.19e-07	2.28e-05
									-0.0125	4.5998	0.3583		3.12e-05	2.28e-05
									0.2764	4.6688	0.3785		4.14e-05	2.28e-05
									0.3059	4.6641	0.3975		5.51e-06	2.26e-05
									0.306	4.6638	0.3975		1e-08	2.26e-05
									0.3248	4.7928	0.5023		5.66e-06	2.25e-05
									-0.1441	4.4735	0.5783		6.47e-05	2.24e-05
									-0.3997	4.4357	0.5861		1.36e-05	2.24e-05
									-0.112	4.4514	0.8631		1.9e-05	2.24e-05
									0.2921	4.6516	0.6501		1e-08	2.23e-05
									0.2955	4.3673	0.6243		4.06e-05	2.23e-05
									0.4158	4.5101	0.4651		2.35e-05	2.22e-05
									-0.1464	4.6223	0.7672		8.5e-06	2.21e-05
									-0.0137	4.5001	0.5637		2.43e-05	2.21e-05
									-0.0119	4.3211	0.6783		1e-08	2.21e-05
									-0.1274	4.173	0.5735		1.79e-05	2.21e-05
									-0.1062	4.3174	0.4365		1.09e-05	2.2e-05
									-0.1788	4.3008	0.4131		3.67e-05	2.2e-05
									-0.0546	4.4856	0.5777		1.76e-05	2.19e-05
									-0.0116	4.4862	0.5567		1e-08	2.19e-05
									-0.1475	4.4568	0.5892		3.28e-07	2.19e-05
									-0.0277	4.327	0.7036		1e-08	2.19e-05
									0.0539	4.4803	0.5206		1.91e-05	2.18e-05
									-0.0935	4.5133	0.6118		2e-05	2.18e-05
									-0.1326	4.4522	0.5242		1.51e-05	2.18e-05
									-0.0834	4.645	0.7765		1e-08	2.16e-05
									-0.1034	4.3301	0.7245		1.46e-05	2.15e-05
									-0.015	4.3327	0.3381		1.21e-05	2.15e-05
									-0.0372	4.3505	0.3578		1.49e-05	2.15e-05
									0.0209	4.16	0.4889		1.44e-05	2.14e-05
									-0.2265	4.4615	0.5784		1.17e-06	2.14e-05
									-0.039	4.4916	0.5752		1.5e-05	2.14e-05
									0.0064701	4.6561	0.7195		2.97e-05	2.13e-05
									0.11	4.4998	0.2729		2.79e-05	2.12e-05
									0.1597	4.5177	0.26		4.89e-06	2.11e-05
									0.0698	4.4729	0.2894		2.51e-05	2.11e-05
									0.1413	4.526	0.2278		8.32e-06	2.11e-05
									0.0989	4.5303	0.2641		1.42e-05	2.1e-05
									0.1078	4.545	0.2648		3.58e-06	2.1e-05
									-0.0763	4.3626	0.7434		4.08e-05	2.1e-05
									0.0637	4.6048	0.6581		2.7e-06	2.07e-05
									-0.145	4.4951	0.5651		2.05e-05	2.07e-05
									-0.0966	4.7622	0.5812		1.69e-05	2.06e-05
									-0.001051	4.6284	0.4172		3.23e-05	2.05e-05
									0.0675	4.661	0.4022		3.12e-05	2.05e-05
									-0.0016298	4.6288	0.705		1e-05	2.05e-05
									-0.0248	4.5025	0.5735		8.03e-07	2.05e-05
									-0.0256	4.6161	0.6547		6.03e-05	2.05e-05
									-0.0255	4.4991	0.5704		2.16e-05	2.05e-05
									-0.0638	4.1918	0.6106		3.32e-05	2.05e-05
									-0.154	4.3809	0.5408		3.87e-06	2.05e-05
									-0.324	4.3526	0.5197		2.77e-05	2.04e-05
									-0.1779	4.3987	0.6482		3.55e-05	2.03e-05
									-0.05	4.5951	0.5982		1.06e-05	2.03e-05
									-0.1238	4.7261	0.6354		2.8e-05	2.03e-05
									-0.0498	4.5943	0.5981		2.89e-05	2.03e-05
									-0.0499	4.5949	0.5982		4.34e-06	2.02e-05
									1.6505	1.5153	-0.179		6.49e-06	2.02e-05
									1.3941	2.3264	-0.335		2.13e-05	2.02e-05
									0.7758	0.8271	-0.0765		1.11e-05	2.01e-05
									1.5108	0.7797	0.0932		5.86e-05	2e-05
									1.3377	1.0496	-0.5677		1.15e-05	2e-05
									0.959	1.3319	1.633		3.97e-05	2e-05
									1.1281	0.9227	1.1453		2.85e-05	1.98e-05
									1.0694	0.6765	-0.4347		2.13e-05	1.98e-05
									1.1404	1.4053	-0.5984		5.11e-06	1.98e-05
									1.576	1.6608	-0.1179		1.21e-05	1.98e-05
									1.5405	2.1342	-0.913		3.44e-05	1.98e-05
									1.3033	1.9036	-0.9805		1.17e-05	1.98e-05
									1.5813	2.1393	-0.9156		3.69e-05	1.98e-05
									1.5774	2.1459	-0.9021		5.64e-05	1.98e-05
									1.9425	1.1774	-0.8574		1.45e-05	1.96e-05
									2.1943	1.8387	-0.366		1.62e-05	1.95e-05
									1.1903	1.4022	0.8837		2.42e-05	1.94e-05
									0.9785	1.0026	0.6459		3.08e-05	1.93e-05
									1.3413	1.3722	-0.4245		1.17e-06	1.93e-05
									1.2624	1.157	0.2967		4.01e-07	1.93e-05
									1.0155	2.0046	-0.1136		2.26e-06	1.92e-05
									1.2164	1.7006	0.5573		1.33e-05	1.91e-05
									1.2945	2.3315	0.0967		3.65e-07	1.9e-05
									0.933	1.7409	0.4066		2.47e-05	1.89e-05
									1.6712	1.5936	-0.1299		1.25e-05	1.89e-05
									1.7969	2.365	0.1411		9.3e-06	1.88e-05
									1.2999	1.4893	0.5318		5.29e-06	1.87e-05
									0.9971	1.1378	-0.3		0.000139	1.87e-05
									1.0496	2.1735	-0.4511		1.9e-05	1.87e-05
									1.3911	1.6493	0.1081		2.29e-05	1.87e-05
									1.2847	1.7562	0.0571		6.11e-05	1.86e-05
									1.7946	1.5174	0.5078		1.09e-05	1.86e-05
									1.4532	2.0406	1.1004		1.15e-05	1.86e-05
									1.8524	1.4343	-0.3156		4.45e-05	1.85e-05
									1.7253	1.1625	1.4942		2.67e-05	1.85e-05
									1.6543	3.4928	2.1147		3.69e-05	1.85e-05
									1.7671	3.3551	1.7473		1e-08	1.84e-05
									1.3924	3.1572	1.8431		1e-08	1.84e-05
									1.4213	3.2983	1.9736		2.48e-05	1.83e-05
									1.4404	3.7336	2.3573		1.56e-05	1.83e-05
									1.5707	3.6065	1.5958		1.9e-05	1.83e-05
									1.3808	3.7175	1.7901		1e-08	1.83e-05
									1.475	3.8389	1.81		2.62e-05	1.83e-05
									1.3788	3.8208	1.5288		5.73e-06	1.82e-05
									1.3167	3.6382	1.648		1.53e-06	1.82e-05
									1.221	3.8706	1.8622		2.58e-05	1.81e-05
									1.936	2.7604	2.2388		6.82e-06	1.81e-05
									2.0538	3.0499	2.5104		2.59e-06	1.8e-05
									2.1257	2.7736	2.4951		9.52e-06	1.79e-05
									2.0758	3.043	2.3478		5.39e-05	1.79e-05
									2.1821	3.4789	2.3985		2.75e-05	1.77e-05
									1.1722	3.3494	2.3186		1.26e-05	1.77e-05
									0.853	3.2604	2.3532		2.13e-05	1.77e-05
									0.9628	3.0267	2.1963		4.11e-05	1.76e-05
									1.1525	3.0399	2.4526		1e-08	1.75e-05
									0.9444	3.3175	2.77		1.53e-05	1.74e-05
									0.8757	3.4501	2.5917		1.17e-06	1.74e-05
									1.1563	3.2835	2.6695		8.79e-06	1.74e-05
									1.3161	3.5208	2.864		2.92e-05	1.73e-05
									1.0844	3.5597	2.6848		8.54e-06	1.73e-05
									0.9935	3.0808	2.3572		1.09e-05	1.73e-05
									0.9216	3.357	2.3725		3.03e-05	1.72e-05
									1.1337	3.6146	2.5155		7.48e-06	1.72e-05
									1.0618	3.8908	2.5307		1.46e-07	1.72e-05
									1.0191	3.275	2.6379		0.000128	1.72e-05
									0.9472	3.5512	2.6532		2.48e-05	1.71e-05
									1.0665	3.3175	2.4106		1.13e-05	1.71e-05
									1.1805	3.3751	2.5904		3.14e-06	1.71e-05
									1.2025	3.5108	2.804		2.02e-05	1.71e-05
									1.1086	3.6513	2.6057		2.68e-05	1.71e-05
									1.0655	3.421	2.4538		5.61e-05	1.71e-05
									1.1627	3.4414	2.4007		5.95e-06	1.71e-05
									1.0427	3.2736	2.6095		1e-08	1.71e-05
									0.9708	3.5498	2.6248		5.95e-06	1.71e-05
									2.2681	3.8717	2.7155		1.89e-05	1.71e-05
									2.1987	3.6882	2.449		1e-08	1.7e-05
									2.0034	3.9245	3.4444		8.83e-06	1.69e-05
									1.4167	4.1556	3.2486		9.08e-06	1.69e-05
									2.0861	4.0908	3.3731		1.57e-05	1.68e-05
									2.1066	4.173	3.505		2.5e-05	1.67e-05
									2.2283	4.0645	3.3526		6.49e-06	1.67e-05
									2.2023	3.9407	3.2907		6.42e-06	1.67e-05
									2.2152	4.0629	3.4359		2.28e-05	1.67e-05
									1.8455	4.0529	3.5717		5.87e-06	1.67e-05
									2.2772	4.2454	3.3168		1.69e-05	1.66e-05
									2.0703	4.1024	3.3978		1.28e-05	1.66e-05
									2.2522	4.1731	3.4467		1.04e-05	1.66e-05
									2.0256	4.4357	3.4519		4.84e-05	1.65e-05
									2.1409	4.1281	3.7052		6.53e-06	1.65e-05
									1.9201	4.2925	3.6355		1.61e-05	1.64e-05
									2.1195	4.2952	3.6502		7.48e-06	1.64e-05
									1.9322	4.4101	3.4399		1.77e-05	1.64e-05
									2.0279	4.1778	3.2256		3.47e-06	1.64e-05
									2.0539	4.3016	3.2875		1.21e-05	1.63e-05
									2.1159	4.4842	3.1683		2.15e-05	1.62e-05
									1.6841	4.2917	3.4233		3.14e-05	1.62e-05
									1.8643	4.6745	3.3034		2.37e-05	1.62e-05
									2.1227	4.2745	3.5166		1.34e-05	1.61e-05
									1.994	4.4364	3.453		1.69e-05	1.61e-05
									1.9848	4.4269	3.4645		2.82e-05	1.61e-05
									1.9582	4.534	3.5017		1.85e-05	1.61e-05
									2.2651	4.0132	3.5216		1.53e-05	1.6e-05
									2.3243	4.027	3.5009		9.96e-06	1.6e-05
									1.8584	3.8931	3.6466		2.16e-05	1.59e-05
									2.1064	4.0115	3.6632		1.29e-05	1.59e-05
									2.2281	3.903	3.5108		7.63e-06	1.59e-05
									2.0385	4.2759	3.5268		4.63e-06	1.59e-05
									2.003	4.2775	3.6112		6.2e-07	1.58e-05
									2.117	4.4085	3.5857		1.92e-05	1.57e-05
									2.1324	4.1354	3.7251		7.77e-06	1.57e-05
									2.2882	4.1179	3.2356		1.05e-05	1.57e-05
									2.3114	4.1868	3.426		4.12e-05	1.57e-05
									2.4701	4.1885	3.2845		1.23e-05	1.57e-05
									2.4952	4.2609	3.1545		7.5e-05	1.57e-05
									2.0634	4.0684	3.4095		2.62e-05	1.57e-05
									2.4331	4.0784	3.2736		2.55e-06	1.56e-05
									2.2403	4.2903	3.541		1.41e-05	1.56e-05
									2.2174	4.1429	3.6967		3.7e-05	1.56e-05
									2.3374	4.3107	3.4879		1.4e-05	1.56e-05
									1.9237	4.1914	3.3339		2.96e-05	1.56e-05
									2.0377	4.1565	3.5261		1.33e-05	1.56e-05
									1.9475	4.3457	3.4563		9.34e-06	1.56e-05
									1.7776	4.3173	3.4353		1.31e-05	1.55e-05
									2.1235	4.2834	3.4984		2.27e-05	1.54e-05
									2.3896	4.3253	3.1882		1.84e-05	1.54e-05
									2.2435	4.4512	3.2896		1e-08	1.54e-05
									2.3465	4.3692	3.0783		1.37e-05	1.54e-05
									2.3555	4.3839	3.079		2.5e-05	1.53e-05
									2.2094	4.5098	3.1803		3.44e-05	1.53e-05
									1.9138	4.4581	3.5328		2.86e-05	1.52e-05
									2.1977	4.4337	3.4124		2.37e-05	1.51e-05
									2.0516	4.5596	3.5137		3.04e-05	1.51e-05
									2.0674	4.0852	3.3293		1.2e-05	1.5e-05
									1.8223	3.984	3.3813		1.88e-05	1.5e-05
									2.192	3.994	3.2455		1.17e-05	1.5e-05
									2.1485	4.2409	3.16		8.76e-07	1.5e-05
									2.0025	4.3668	3.2614		2.11e-05	1.49e-05
									2.2541	4.1765	3.1263		5.07e-06	1.49e-05
									2.179	4.3689	3.5337		1e-08	1.49e-05
									2.1255	4.1042	3.6601		3.15e-05	1.48e-05
									2.0963	4.2263	3.4597		1.31e-06	1.48e-05
									2.229	4.1041	3.2563		0.000112	1.48e-05
									2.0909	4.4118	3.2983		2.79e-05	1.47e-05
									2.3304	4.3115	3.2089		4.71e-06	1.47e-05
									2.1843	4.4374	3.3103		7.01e-06	1.47e-05
									2.1741	4.083	3.4512		1.28e-05	1.46e-05
									2.0041	4.0546	3.4302		5.22e-06	1.46e-05
									2.242	4.3916	3.543		4.49e-06	1.46e-05
									2.28	4.1179	3.6231		3.79e-06	1.46e-05
									2.2782	4.2969	3.5086		9.89e-06	1.46e-05
									2.3245	4.1884	3.3427		4.56e-06	1.46e-05
									2.2903	4.247	3.2334		8.06e-06	1.46e-05
									2.2652	4.1747	3.3634		6.75e-06	1.46e-05
									1.8585	4.0546	3.4884		1.44e-05	1.45e-05
									2.0387	4.4373	3.3685		4.05e-06	1.45e-05
									2.1215	4.2876	3.58		3.05e-05	1.44e-05
									2.1209	4.2878	3.5812		1.24e-05	1.44e-05
									2.1326	4.2968	3.5668		1.04e-05	1.43e-05
									2.2743	4.2282	3.2482		6.24e-06	1.43e-05
									2.2901	4.0856	3.3917		1.04e-05	1.43e-05
									2.1991	4.1554	3.3212		1e-08	1.43e-05
									2.0292	4.127	3.3002		1.28e-05	1.43e-05
									2.4359	4.2471	3.1752		1.05e-05	1.42e-05
									2.3989	4.137	3.1644		2.11e-05	1.42e-05
									2.2943	4.3545	3.3779		1.14e-05	1.42e-05
									2.3367	4.3503	3.3417		1e-08	1.42e-05
									2.3032	4.3693	3.3786		5.47e-07	1.42e-05
									2.3085	4.1696	3.3574		2.94e-05	1.42e-05
									1.8425	4.0357	3.5031		3.03e-06	1.42e-05
									2.2493	4.1558	3.3782		1.08e-05	1.41e-05
									2.0227	4.4185	3.3833		4.78e-06	1.41e-05
									2.1216	4.2654	3.5618		2.69e-05	1.41e-05
									2.1535	4.2897	3.5925		1.98e-05	1.4e-05
									2.2123	4.0457	3.3673		7.28e-05	1.4e-05
									2.1166	4.278	3.5816		2.5e-05	1.4e-05
									2.423	4.2474	3.0698		1e-08	1.4e-05
									1.9912	4.0549	3.3248		7.66e-07	1.4e-05
									2.2392	4.1733	3.3414		1.24e-05	1.39e-05
									2.1714	4.4377	3.2049		1.49e-05	1.39e-05
									2.3609	4.0648	3.189		1e-08	1.39e-05
									2.3054	4.3241	3.3868		1.53e-06	1.39e-05
									2.3551	4.342	3.3738		3.54e-06	1.39e-05
									2.2652	4.2972	3.4032		1.79e-05	1.38e-05
									1.9611	4.3823	3.5737		2.44e-05	1.38e-05
									2.2678	4.0336	3.3203		1.71e-05	1.38e-05
									2.1507	4.0095	3.5578		1.61e-06	1.38e-05
									2.2688	4.296	3.5194		2.92e-07	1.38e-05
									2.1721	4.2659	3.5345		3.27e-05	1.38e-05
									2.055	4.2418	3.772		1e-08	1.37e-05
									2.1614	4.1834	3.3022		1.28e-05	1.36e-05
									2.3511	3.9531	3.3409		2.43e-05	1.36e-05
									2.3739	4.0646	3.2944		6.71e-05	1.36e-05
									2.1371	3.9729	3.4404		2.04e-05	1.35e-05
									1.9672	3.9445	3.4193		1e-08	1.35e-05
									2.2934	4.2014	3.1981		1e-08	1.35e-05
									2.1473	4.3273	3.2995		7.81e-06	1.34e-05
									2.0392	3.9831	3.6613		7.66e-07	1.34e-05
									2.2399	4.1938	3.4413		1.25e-05	1.34e-05
									2.2412	4.1868	3.4978		8.54e-06	1.33e-05
									1.9035	4.099	3.6044		2.22e-05	1.33e-05
									1.6769	4.3617	3.6095		1.42e-05	1.33e-05
									2.0971	4.2951	3.5882		1.85e-05	1.33e-05
									2.1267	4.2901	3.6071		7.3e-07	1.33e-05
									1.8665	3.9889	3.5936		5.47e-07	1.33e-05
									1.7708	4.2212	3.8078		1.97e-06	1.33e-05
									1.9298	4.2821	3.3938		3.65e-06	1.32e-05
									2.0515	4.1736	3.2415		7.48e-06	1.32e-05
									1.8619	4.5464	3.2574		1.2e-05	1.32e-05
									2.0455	4.557	3.5053		1.4e-05	1.32e-05
									2.098	4.4455	3.4369		5.58e-05	1.32e-05
									1.9558	4.4059	3.4557		1.42e-05	1.31e-05
									1.9653	3.8018	3.5704		4.63e-06	1.31e-05
									2.3971	3.9943	3.3155		1.09e-05	1.31e-05
									2.3351	3.8118	3.4346		1.07e-05	1.31e-05
									2.3082	4.1983	3.49		1.07e-05	1.31e-05
									2.1903	4.22	3.5793		1e-08	1.31e-05
									2.2394	4.0441	3.6489		1.17e-06	1.31e-05
									1.7426	3.8827	3.4485		2.33e-05	1.31e-05
									1.9227	4.2655	3.3286		3.94e-06	1.31e-05
									2.1123	3.8927	3.3127		9.89e-06	1.3e-05
									2.068	3.9972	3.6874		1.46e-05	1.3e-05
									2.0893	4.1416	3.5504		3.27e-05	1.3e-05
									2.0166	4.125	3.5269		9.41e-05	1.3e-05
									2.1632	4.1271	3.4639		2.2e-05	1.3e-05
									2.1012	3.9445	3.583		1.67e-05	1.3e-05
									1.9368	4.3094	3.619		1.17e-06	1.3e-05
									2.0318	4.4091	3.652		6.86e-06	1.3e-05
									2.0055	4.1769	3.7973		9.19e-06	1.29e-05
									2.1785	4.3298	3.3901		9.45e-06	1.29e-05
									2.1615	4.3259	3.3569		6.24e-06	1.28e-05
									2.2059	4.0228	3.7172		5.22e-06	1.28e-05
									2.2724	4.1893	3.5884		2.04e-05	1.28e-05
									2.2554	4.1854	3.5551		4.27e-06	1.28e-05
									2.055	4.2753	3.488		1.12e-05	1.28e-05
									2.2446	3.9025	3.4721		1e-08	1.28e-05
									2.2692	4.2776	3.5271		7.3e-08	1.28e-05
									1.8034	4.3624	3.6601		6.13e-06	1.28e-05
									2.1489	4.1348	3.6863		7.52e-06	1.27e-05
									2.0271	4.4245	3.3759		2.46e-05	1.27e-05
									2.2167	4.0516	3.3599		1.98e-05	1.27e-05
									2.1212	4.2829	3.574		1.06e-06	1.27e-05
									2.1215	4.2844	3.5742		2.07e-05	1.26e-05
									2.1209	4.2839	3.5742		1.92e-05	1.26e-05
									1.6962	4.5909	3.3826		4.52e-05	1.26e-05
									2.1579	4.4279	3.541		7.44e-06	1.26e-05
									1.79	4.4504	3.5809		6.97e-06	1.26e-05
									2.0657	4.4157	3.5164		3.28e-07	1.26e-05
									2.1411	4.2503	3.2414		1e-08	1.26e-05
									2.1892	4.4241	3.3985		8.03e-07	1.26e-05
									2.1483	4.4153	3.4395		1.29e-05	1.25e-05
									2.0454	4.4827	3.4556		7.88e-06	1.25e-05
									2.312	3.7519	3.3885		5.44e-06	1.25e-05
									2.1582	4.1747	3.4716		5.87e-06	1.25e-05
									2.1804	4.1569	3.452		1e-08	1.25e-05
									2.2163	3.9842	3.6028		7.08e-06	1.25e-05
									2.2176	4.0565	3.3631		1.85e-05	1.24e-05
									2.1219	4.2876	3.5759		2.77e-06	1.24e-05
									2.1224	4.2916	3.5788		1.08e-05	1.24e-05
									2.1219	4.2888	3.5773		7.92e-06	1.24e-05
									2.0972	4.3852	3.6052		1.38e-05	1.24e-05
									2.1216	4.2894	3.5774		8.35e-06	1.24e-05
									2.1223	4.2929	3.5806		1.08e-05	1.24e-05
									2.0992	4.169	3.4511		1.24e-05	1.24e-05
									2.1216	4.2878	3.5767		5.51e-06	1.24e-05
									2.1221	4.2928	3.5806		1e-08	1.24e-05
									2.1216	4.2878	3.5767		8.54e-06	1.23e-05
									1.8578	4.4034	3.435		5.44e-06	1.23e-05
									2.2076	4.5626	3.4471		1.93e-05	1.23e-05
									2.1134	4.4412	3.4272		2.5e-05	1.23e-05
									2.1412	4.2095	3.6168		1.62e-05	1.23e-05
									2.1439	4.2097	3.6171		4.17e-05	1.23e-05
									2.0544	4.0781	3.8061		6.64e-06	1.23e-05
									1.7796	4.4859	3.5858		8.68e-06	1.23e-05
									2.0597	4.4727	3.5031		9.7e-06	1.23e-05
									2.0176	4.4674	3.5126		5.05e-05	1.22e-05
									2.2145	4.32	3.3042		1.43e-05	1.22e-05
									2.1847	4.299	3.3293		5e-06	1.22e-05
									2.0735	4.2905	3.3452		1e-08	1.22e-05
									1.9125	4.2246	3.5709		1e-08	1.22e-05
									2.1001	4.2547	3.5677		1.78e-05	1.21e-05
									2.0891	4.3579	3.5907		2.09e-05	1.21e-05
									2.0212	4.1333	3.77		1.16e-05	1.21e-05
									2.0593	4.3815	3.6002		2.54e-05	1.21e-05
									1.945	4.241	3.5693		1e-08	1.21e-05
									2.3603	4.5566	3.4372		1e-08	1.21e-05
									2.4622	4.4594	3.374		9.49e-07	1.21e-05
									2.4234	4.4714	3.3661		9.63e-06	1.21e-05
									2.0178	4.3276	3.3989		2.61e-05	1.21e-05
									1.7914	4.2843	3.3929		9.6e-06	1.2e-05
									2.0039	4.3094	3.3886		6.24e-06	1.2e-05
									1.9447	4.1941	3.6037		1.68e-05	1.2e-05
									2.2296	4.0105	3.6498		1.04e-05	1.2e-05
									2.1416	4.1824	3.5564		1.47e-05	1.2e-05
									2.0818	4.5579	3.4865		2.88e-06	1.2e-05
									1.8543	4.3993	3.4657		1.85e-05	1.2e-05
									2.251	4.4286	3.3921		6.2e-07	1.2e-05
									2.1214	4.2826	3.5723		2.38e-05	1.19e-05
									2.1217	4.2835	3.5731		7.22e-06	1.19e-05
									2.1215	4.2831	3.5729		2.74e-05	1.19e-05
									1.9697	4.3914	3.6284		1.25e-05	1.19e-05
									1.6953	4.1061	3.7837		7.99e-06	1.19e-05
									2.0599	4.2921	3.5707		1.22e-05	1.18e-05
									2.3096	4.3179	3.533		1.94e-05	1.18e-05
									2.1922	4.2517	3.729		3.58e-06	1.18e-05
									2.241	4.2853	3.5481		3.66e-05	1.18e-05
									2.0082	4.1992	3.3723		5.66e-06	1.18e-05
									2.1124	4.4131	3.4297		1e-08	1.18e-05
									2.1359	4.4117	3.4013		1e-08	1.18e-05
									2.1114	4.4143	3.4285		1e-08	1.18e-05
									2.0131	4.22	3.6096		3.65e-07	1.18e-05
									2.1316	4.016	3.7244		1.36e-05	1.17e-05
									2.0414	4.2052	3.6546		2.16e-05	1.17e-05
									1.7474	4.2407	3.5813		8.21e-06	1.17e-05
									1.8715	4.1768	3.6336		2.92e-07	1.17e-05
									2.0175	4.223	3.762		6.79e-06	1.17e-05
									2.1455	4.4191	3.712		6.6e-06	1.16e-05
									0.2076	1.0751	0.133		7.01e-06	1.16e-05
									0.5773	0.8674	0.1834		9.12e-07	1.16e-05
									0.9647	0.739	-0.2071		1.8e-05	1.15e-05
									0.3163	0.9747	-0.3777		2.84e-05	1.15e-05
									1.4177	1.0992	-0.5858		3.63e-05	1.15e-05
									1.3676	1.0677	0.0117		7.88e-06	1.15e-05
									0.1052	2.4636	0.5443		1.66e-05	1.15e-05
									0.2053	2.4	0.8007		8.65e-06	1.15e-05
									0.481	1.1492	0.1542		2.02e-05	1.15e-05
									0.9519	0.8385	0.1728		2.45e-05	1.15e-05
									0.2495	1.0458	-0.5527		1.75e-06	1.15e-05
									0.4121	0.2238	-0.2419		9.63e-06	1.15e-05
									-0.7332	0.826	0.2552		6.71e-06	1.14e-05
									0.7593	1.4736	-0.051		3.5e-06	1.14e-05
									-1.1083	1.5002	-0.0709		2.44e-06	1.14e-05
									-1.6733	1.4265	0.3104		3.25e-06	1.14e-05
									-1.506	1.0684	-1.197		1.18e-05	1.14e-05
									-1.3863	0.9465	-1.5058		3.28e-06	1.13e-05
									-1.957	0.8651	-0.9815		1.09e-05	1.13e-05
									-1.5198	1.0096	-1.2379		2.73e-05	1.13e-05
									-1.4941	1.2548	-1.4036		0.000631	1.13e-05
									-1.9226	1.2149	-1.1947		9.74e-06	1.12e-05
									-1.8968	1.4601	-1.3604		7.63e-06	1.12e-05
									-1.4458	0.923	-1.3727		6.46e-06	1.12e-05
									-1.42	1.1681	-1.5384		3.79e-05	1.12e-05
									-1.7704	1.1536	-0.9452		5.58e-06	1.12e-05
									-1.6101	1.0975	-1.1998		2.99e-05	1.12e-05
									-1.7446	1.3987	-1.1109		3.65e-07	1.12e-05
									-1.5209	1.6176	-1.4083		1e-08	1.12e-05
									-1.6121	1.2792	-1.2941		3.42e-05	1.11e-05
									-1.2473	1.4626	-1.5273		1.74e-05	1.11e-05
									-1.548	1.1739	-1.3566		1e-08	1.11e-05
									-1.2372	1.4745	-1.4101		5.91e-06	1.11e-05
									-1.4922	1.1546	-1.6231		5.87e-06	1.1e-05
									-1.6544	1.2808	-1.278		5.51e-06	1.1e-05
									-1.5241	1.2369	-1.3041		2.86e-05	1.1e-05
									-1.6556	1.1949	-1.3007		1.24e-05	1.1e-05
									-1.5428	1.1651	-1.3748		2.55e-05	1.1e-05
									-1.7233	0.9896	-1.153		9.27e-06	1.1e-05
									-1.612	1.2765	-1.3143		4.52e-06	1.1e-05
									-1.4716	0.6848	-1.2863		1.9e-06	1.1e-05
									-1.5229	0.5672	-1.2871		4.89e-06	1.1e-05
									-1.5604	0.3665	-1.3527		1.09e-07	1.1e-05
									-1.6703	0.6001	-1.1958		8.28e-06	1.09e-05
									-1.4856	0.7112	-1.2505		1.61e-05	1.09e-05
									-1.6007	0.8056	-1.1476		8.35e-06	1.09e-05
									-1.6269	0.6844	-1.1893		3.37e-05	1.09e-05
									-1.5266	0.6182	-0.9531		1.46e-05	1.09e-05
									-1.7646	0.5802	-1.1904		7.48e-06	1.09e-05
									-1.437	0.6949	-0.9531		3.1e-06	1.09e-05
									-1.7667	0.4395	-1.1242		1.31e-06	1.09e-05
									-1.5505	0.5741	-1.0088		4.38e-07	1.09e-05
									-1.5127	0.8127	-1.235		2.3e-06	1.09e-05
									-1.1609	0.597	-1.3425		1.15e-05	1.08e-05
									-1.5356	1.0228	-1.3035		2.33e-05	1.07e-05
									-1.5627	0.5791	-1.2518		2.26e-06	1.07e-05
									-1.4794	0.8598	-1.3971		1.1e-05	1.07e-05
									-1.6299	0.7033	-1.2219		1.74e-05	1.07e-05
									-1.6641	0.6768	-0.9696		3.28e-05	1.07e-05
									-1.3522	0.9671	-1.3648		1.19e-05	1.07e-05
									-1.262	0.8678	-1.4225		1.46e-06	1.07e-05
									-1.507	0.5598	-1.5183		5.76e-06	1.07e-05
									-1.5088	0.66	-1.2988		1e-08	1.07e-05
									-1.8179	0.7506	-0.8391		1e-08	1.07e-05
									-1.6691	0.686	-1.1732		8.03e-07	1.07e-05
									-1.252	0.8796	-1.3053		3.37e-05	1.07e-05
									-1.9116	0.8653	-1.2555		1.03e-05	1.06e-05
									-1.6647	0.9555	-1.2896		1.34e-05	1.06e-05
									-1.5389	0.6421	-1.1993		1.58e-05	1.06e-05
									-1.5397	0.3006	-1.2106		2.41e-06	1.06e-05
									-1.5295	0.7021	-1.2626		1.3e-05	1.06e-05
									-1.6495	0.5343	-1.0537		8.32e-06	1.06e-05
									-1.7699	0.6428	-1.1638		7.3e-08	1.06e-05
									-1.7215	0.8105	-1.0384		1.02e-06	1.06e-05
									-1.5663	0.2854	-1.2042		1.22e-05	1.05e-05
									-1.4998	0.452	-1.3331		2.96e-06	1.05e-05
									-1.5168	0.4481	-1.3663		2.75e-05	1.05e-05
									-1.6267	0.6817	-1.2095		3.39e-05	1.05e-05
									1.0173	0.4565	-0.3701		1.3e-05	1.05e-05
									1.2916	0.8811	-0.0842		5.25e-06	1.05e-05
									1.6441	1.4908	0.2996		9.27e-06	1.05e-05
									0.7764	1.0877	-0.4826		1e-08	1.05e-05
									0.1539	1.615	-0.1335		6.2e-07	1.05e-05
									1.9088	0.8169	-0.4178		5.11e-07	1.05e-05
									0.649	1.0063	-0.4409		1.61e-06	1.04e-05
									1.4747	1.0061	-1.1788		8.94e-06	1.04e-05
									1.2045	2.0094	0.7529		1.5e-05	1.04e-05
									1.3389	1.0892	-1.4611		9.81e-06	1.04e-05
									1.0877	1.1486	0.0987		5.69e-06	1.04e-05
									0.8266	1.3391	-0.6146		1.65e-05	1.04e-05
									1.7442	0.3584	-0.6		3.03e-06	1.04e-05
									1.3245	1.2791	-0.1416		2.26e-05	1.04e-05
									-2.3568	1.2895	0.3884		1.82e-07	1.04e-05
									-2.3536	1.2679	0.4008		1e-08	1.04e-05
									-3.0344	1.486	0.3382		6.68e-06	1.03e-05
									-3.0377	1.5075	0.3257		7.11e-06	1.03e-05
									-2.4166	1.2997	0.581		5.66e-06	1.03e-05
									-2.7728	1.2229	0.5792		1e-08	1.03e-05
									-2.776	1.2445	0.5668		3.82e-05	1.02e-05
									-2.2484	0.649	-0.3778		5.14e-06	1.02e-05
									-2.4365	0.5797	-0.1284		6.71e-06	1.02e-05
									-2.463	0.8004	-0.3083		6.31e-06	1.02e-05
									-2.4453	0.5083	-0.5565		1.18e-05	1.02e-05
									-2.3053	0.7505	-0.6417		1.43e-05	1.02e-05
									-2.596	0.5628	-0.4777		8.68e-06	1.02e-05
									-2.5928	0.5413	-0.4652		5.95e-06	1.02e-05
									-2.43	0.3204	-0.6873		7.66e-06	1.02e-05
									-2.1732	0.342	-0.6832		1.06e-06	1.02e-05
									-2.261	0.3816	-0.6933		4.74e-07	1.02e-05
									-2.4675	0.3155	-0.4474		1e-08	1.02e-05
									-2.2998	0.6804	0.0969		1e-08	1.02e-05
									-2.2943	1.0103	-0.5947		1.19e-05	1.01e-05
									-2.2472	0.7814	-0.5782		5.11e-06	1.01e-05
									-2.0591	0.8507	-0.8276		8.14e-06	1.01e-05
									-1.9743	1.0342	-0.5404		8.79e-06	1.01e-05
									-2.2535	0.9699	-0.2529		6.6e-06	1.01e-05
									-2.4927	0.6481	-0.3728		2.32e-05	1e-05
									-2.3131	0.6859	-1.0834		1.83e-05	1e-05
									-2.5923	0.6216	-0.7958		2.29e-05	1e-05
									-2.3858	0.6877	-1.0416		3.65e-08	1e-05
									-2.6409	0.5633	-0.3929		7.88e-06	1e-05
									-2.4394	0.5656	-0.5424		2.07e-05	9.98e-06
									-2.4885	0.507	-0.8734		2.3e-06	9.98e-06
									-2.5333	0.7061	-0.7407		8.35e-06	9.98e-06
									-2.5524	0.7729	-0.4098		1e-08	9.98e-06
									-2.4917	0.7805	-0.661		7.22e-06	9.92e-06
									-2.489	0.7807	-0.6606		5.98e-06	9.92e-06
									-2.3872	0.5802	-0.842		1.75e-05	9.92e-06
									-2.4297	0.5845	-0.8058		1.03e-05	9.92e-06
									-2.5785	0.649	-0.4717		1.88e-05	9.92e-06
									-2.6842	1.2731	-0.0806		4.74e-07	9.92e-06
									-2.681	1.2515	-0.0682		1.9e-06	9.92e-06
									-1.2723	1.5937	-0.5877		3.1e-06	9.86e-06
									-1.6317	1.5385	-0.602		9.12e-07	9.86e-06
									-1.6285	1.517	-0.5896		3.23e-05	9.86e-06
									-3.0873	0.9248	-0.5835		3.67e-05	9.86e-06
									-3.2519	1.1821	-0.5056		1.97e-05	9.86e-06
									-3.0715	1.0801	-0.3079		7.73e-06	9.86e-06
									-2.7867	0.8965	-0.2618		1.21e-05	9.86e-06
									-2.8333	1.3101	-0.4394		4.71e-06	9.86e-06
									-2.5573	0.7931	-0.7258		7.7e-06	9.86e-06
									-2.7	1.0943	-0.2493		8.28e-06	9.86e-06
									-2.5485	1.1121	-0.7217		2.37e-05	9.8e-06
									-2.8334	1.2957	-0.7678		2.91e-05	9.8e-06
									-3.1173	1.32	-0.6473		1.24e-05	9.8e-06
									-2.8763	1.0353	-0.8811		4.2e-06	9.8e-06
									-2.5915	0.8517	-0.8351		9.45e-06	9.8e-06
									-2.8853	1.0205	-0.8818		1.68e-06	9.8e-06
									-3.1693	1.0449	-0.7614		1.07e-05	9.8e-06
									-3.1603	1.0596	-0.7607		9.85e-07	9.8e-06
									-2.6516	1.0396	-0.4927		1e-08	9.8e-06
									-3.1821	1.1388	-0.4598		1e-08	9.8e-06
									-2.9365	1.2231	-0.5388		8.5e-06	9.8e-06
									-3.2204	1.2475	-0.4183		5.47e-07	9.8e-06
									-3.044	1.3517	-0.3489		4.05e-06	9.73e-06
									-2.7465	1.121	-0.184		8.5e-06	9.73e-06
									-3.3348	0.8913	-0.7445		2.59e-06	9.73e-06
									-3.2233	0.9806	-0.5983		1.44e-05	9.73e-06
									-2.8422	0.9767	-0.7719		1e-08	9.73e-06
									-3.1261	1.001	-0.6514		1.13e-06	9.67e-06
									-3.4776	1.1925	-0.268		1.5e-06	9.67e-06
									-3.2354	1.252	-0.3533		1.01e-05	9.67e-06
									-2.9849	1.2779	-0.2954		7.66e-07	9.67e-06
									-3.2689	1.3022	-0.175		2.92e-06	9.67e-06
									-2.8317	0.8336	-0.5004		1e-08	9.67e-06
									-3.1157	0.8579	-0.38		4.2e-06	9.67e-06
									-2.7597	1.3704	-0.7031		4.38e-06	9.61e-06
									-2.6694	1.2711	-0.7607		1.18e-05	9.61e-06
									-3.0436	1.3948	-0.5827		1.42e-05	9.61e-06
									-2.9534	1.2954	-0.6403		3.25e-06	9.61e-06
									-2.6594	1.283	-0.6436		6.82e-06	9.61e-06
									-2.9433	1.3073	-0.5231		1e-08	9.55e-06
									-3.1084	1.0323	-0.7655		1e-08	9.55e-06
									-2.9144	0.9631	-0.8565		1.07e-05	9.55e-06
									-3.1983	0.9875	-0.7361		4.74e-06	9.49e-06
									-3.1157	0.9317	-0.3647		1.23e-05	9.49e-06
									-3.4655	1.1424	-0.3361		7.3e-08	9.49e-06
									-3.3996	0.9561	-0.2443		1e-08	9.49e-06
									-3.1115	1.1755	-0.6731		3.98e-06	9.42e-06
									-2.846	1.1543	-0.7971		1.66e-05	9.42e-06
									-3.1299	1.1787	-0.6767		1.42e-06	9.42e-06
									-3.2454	1.126	-0.4038		6.28e-06	9.42e-06
									-3.1891	1.4035	-0.2422		1.68e-05	9.42e-06
									-3.1126	1.4781	-0.0752		1e-08	9.36e-06
									-3.2419	1.0018	-0.2266		1.09e-07	9.36e-06
									-3.0401	1.1618	-0.7732		3.65e-07	9.36e-06
									-3.0917	1.1527	-0.4213		1.03e-05	9.36e-06
									-3.2242	0.7344	-0.4904		9.05e-06	9.36e-06
									-3.2732	0.9104	-0.56		3.03e-06	9.36e-06
									-3.2302	1.0698	-0.4172		5.47e-07	9.36e-06
									-3.2052	1.0304	-0.4702		3.21e-06	9.36e-06
									-2.9502	1.0869	-0.4672		7.99e-06	9.36e-06
									-3.1305	1.1395	-0.4304		1.73e-05	9.36e-06
									-3.2263	1.1356	-0.4306		1.32e-05	9.36e-06
									-3.2262	1.1368	-0.4281		1.28e-06	9.36e-06
									-3.273	1.2352	-0.419		6.71e-06	9.3e-06
									-3.4091	0.7684	-0.3332		2.96e-06	9.3e-06
									-3.2225	0.9756	-0.5912		0.000122	9.3e-06
									-3.0269	1.1292	-0.1809		2.3e-06	9.3e-06
									-3.2151	1.0421	-0.4434		2.6e-05	9.3e-06
									-3.218	1.0458	-0.1709		1e-08	9.3e-06
									-3.0801	1.091	-0.5005		1.82e-06	9.24e-06
									-3.0379	1.0962	-0.51		5.11e-06	9.24e-06
									-3.0624	1.1472	-0.4351		7.11e-06	9.24e-06
									-3.3501	0.9881	-0.2189		1.26e-05	9.24e-06
									-3.1283	1.1226	-0.171		3.5e-06	9.24e-06
									-2.8523	1.0247	-0.5603		5.14e-06	9.24e-06
									-3.2067	1.3964	-0.5886		1.93e-05	9.24e-06
									-3.1708	1.2875	-0.615		6.46e-06	9.24e-06
									-3.0332	0.9259	-0.3812		1.75e-06	9.24e-06
									-3.177	1.1389	-0.4683		1.52e-05	9.18e-06
									-3.2082	0.8757	-0.5842		8.68e-06	9.18e-06
									-3.1911	0.8796	-0.5509		7.81e-06	9.18e-06
									-3.2041	1.2404	-0.4528		1e-08	9.18e-06
									-3.2215	1.0819	-0.5963		1.82e-07	9.11e-06
									-3.1835	0.8082	-0.5162		7.55e-06	9.11e-06
									-3.1854	0.9872	-0.6307		5e-06	9.11e-06
									-3.3213	1.1309	-0.4397		4.27e-06	9.11e-06
									-3.3555	1.1044	-0.1874		2.51e-05	9.11e-06
									-3.0863	1.0704	-0.2481		5.66e-06	9.11e-06
									-3.1802	1.2109	-0.4464		1e-08	9.11e-06
									-3.0341	1.0851	-0.5477		6.09e-06	9.11e-06
									-3.318	1.1094	-0.4273		6.53e-06	9.11e-06
									-3.3889	1.2252	-0.6514		1.36e-05	9.05e-06
									-3.2151	1.2736	-0.6824		1e-08	9.05e-06
									-3.3438	1.351	-0.6431		1e-08	9.05e-06
									-3.5404	1.2074	-0.1791		7.66e-07	9.05e-06
									-3.3666	1.2558	-0.21		9.7e-06	9.05e-06
									-3.4954	1.3332	-0.1707		1e-08	9.05e-06
									-3.3692	0.9634	-0.474		9.45e-06	8.99e-06
									-3.2134	0.8115	-0.415		7.3e-07	8.99e-06
									-3.3421	0.8889	-0.3758		5.73e-06	8.99e-06
									-3.4015	1.0839	-0.6808		1e-08	8.99e-06
									-3.3564	1.2097	-0.6724		7.04e-06	8.99e-06
									-3.4498	1.0116	-0.5941		1.22e-05	8.99e-06
									-3.3977	0.9062	-0.6555		7.19e-06	8.93e-06
									-3.2239	0.9546	-0.6865		1.97e-05	8.93e-06
									-3.3526	1.032	-0.6472		4.74e-06	8.93e-06
									-3.4843	1.1504	-0.4086		1.04e-05	8.93e-06
									-3.5413	1.1189	-0.4106		1.57e-05	8.93e-06
									-3.5864	0.9931	-0.419		2.52e-06	8.93e-06
									-3.4684	1.0327	-0.2223		6.31e-06	8.93e-06
									-3.5009	1.222	-0.4367		9.81e-06	8.93e-06
									-3.4035	1.1699	-0.464		1e-08	8.93e-06
									-3.1698	1.3383	-0.5189		4.41e-06	8.93e-06
									-3.4495	1.2401	-0.39		0.000158	8.87e-06
									-3.4248	1.0185	-0.7318		4.85e-06	8.87e-06
									-3.3868	1.0906	-0.7564		1.46e-07	8.87e-06
									-3.1799	1.3264	-0.6361		7.84e-06	8.87e-06
									-3.4067	1.2419	-0.4421		1.19e-05	8.87e-06
									-3.5766	1.0191	-0.2147		9.01e-06	8.87e-06
									-3.4158	1.063	-0.4623		1e-08	8.87e-06
									-3.5445	1.1404	-0.423		9.01e-06	8.8e-06
									-3.4173	0.8934	-0.3507		2.66e-06	8.8e-06
									-3.4002	1.275	-0.3507		1e-08	8.8e-06
									-3.4034	1.2965	-0.3631		2.3e-06	8.8e-06
									-3.1059	1.0658	-0.1982		9.23e-06	8.8e-06
									-3.4317	1.0995	-0.4872		3.28e-06	8.8e-06
									-3.6055	0.9001	-0.2508		3.17e-06	8.8e-06
									-3.458	0.8672	-0.342		6.93e-06	8.8e-06
									-3.4687	1.1639	-0.3485		1.25e-05	8.8e-06
									-3.6087	0.9217	-0.2632		1.67e-05	8.8e-06
									-3.5792	1.1324	-0.396		3.54e-06	8.8e-06
									-3.5824	1.1539	-0.4084		5.47e-07	8.8e-06
									-3.53	1.0213	-0.5327		1.43e-05	8.8e-06
									-3.6115	0.8679	-0.3497		8.25e-06	8.8e-06
									-3.6338	1.1358	-0.4551		6.38e-06	8.74e-06
									-3.6306	1.1143	-0.4427		8.5e-06	8.74e-06
									-3.6083	0.8464	-0.3373		4.01e-07	8.74e-06
									-3.5268	0.9997	-0.5203		1e-08	8.74e-06
									-3.5487	0.9768	-0.4808		3.54e-06	8.74e-06
									-3.5036	1.1026	-0.4725		1e-08	8.74e-06
									-3.5455	0.9553	-0.4684		3.87e-06	8.74e-06
									-3.5186	0.9546	-0.489		1e-08	8.74e-06
									-3.5218	0.9761	-0.5014		1.97e-06	8.68e-06
									-3.5614	0.9537	-0.472		1.97e-05	8.68e-06
									-3.5646	0.9752	-0.4844		1e-08	8.68e-06
									-3.6229	0.9049	-0.2686		8.76e-06	8.62e-06
									-3.6261	0.9264	-0.281		2.55e-06	8.62e-06
									-3.6048	1.0708	-0.4181		9.3e-06	8.62e-06
									-3.6016	1.0493	-0.4056		9.92e-06	8.62e-06
									-3.5453	1.3267	-0.244		2.61e-05	8.62e-06
									-3.4687	1.4013	-0.077		6.6e-06	8.62e-06
									-3.5485	1.3483	-0.2564		3.5e-06	8.62e-06
									-3.472	1.4228	-0.0895		1e-08	8.62e-06
									-3.4478	1.076	-0.4231		6.93e-07	8.62e-06
									-3.3607	1.0945	-0.7796		1.93e-06	8.56e-06
									-3.3575	1.073	-0.7671		1.21e-05	8.56e-06
									-3.3963	1.085	-0.775		8.32e-06	8.56e-06
									-3.3995	1.1066	-0.7875		1e-08	8.56e-06
									-3.4362	1.0143	-0.5023		2.36e-05	8.56e-06
									-3.4394	1.0358	-0.5147		2.63e-06	8.56e-06
									-3.3973	1.041	-0.5242		5.36e-06	8.56e-06
									-3.3941	1.0195	-0.5118		2.55e-07	8.56e-06
									-3.4866	1.0628	-0.4322		4.01e-07	8.56e-06
									-3.4899	1.0843	-0.4447		1.17e-06	8.56e-06
									-3.7653	0.6916	-0.335		1.51e-05	8.56e-06
									-3.7685	0.7132	-0.3475		3.64e-05	8.49e-06
									-3.383	1.0525	-0.1827		9.52e-06	8.49e-06
									-3.3863	1.074	-0.1952		5.14e-06	8.49e-06
									-3.6307	0.8869	-0.4245		1.31e-06	8.49e-06
									-3.6275	0.8653	-0.4121		2.01e-06	8.49e-06
									-3.5819	0.9204	-0.6054		2.88e-06	8.49e-06
									-3.5787	0.8989	-0.593		1.18e-05	8.49e-06
									-3.4938	1.2082	-0.6509		1e-08	8.49e-06
									-3.5629	1.3197	-0.5904		1e-08	8.49e-06
									-3.497	1.2298	-0.6633		3.36e-06	8.49e-06
									-3.5661	1.3412	-0.6028		1.5e-05	8.43e-06
									-3.5302	1.2323	-0.6292		5.77e-05	8.43e-06
									-3.5269	1.2107	-0.6168		9.23e-06	8.43e-06
									-3.4186	1.0704	-0.4369		1.15e-05	8.43e-06
									-3.4218	1.092	-0.4493		8.94e-06	8.43e-06
									-3.3288	0.8051	-0.4029		1.21e-05	8.43e-06
									-3.332	0.8267	-0.4153		1.86e-06	8.43e-06
									-3.2117	0.9695	-0.5745		4.6e-06	8.43e-06
									-3.2085	0.9479	-0.5621		8.9e-06	8.37e-06
									-3.5603	1.1636	-0.4546		2.59e-06	8.37e-06
									-3.5635	1.1852	-0.467		8.9e-06	8.37e-06
									-3.532	1.0723	-0.4479		2.74e-05	8.37e-06
									-3.5845	1.1837	-0.3795		3.82e-05	8.37e-06
									-3.5877	1.2053	-0.3919		6.24e-06	8.37e-06
									-3.5352	1.0938	-0.4603		1e-08	8.37e-06
									-3.4845	1.0459	-0.1728		3.5e-06	8.37e-06
									-3.4877	1.0674	-0.1852		3.09e-05	8.37e-06
									-3.6838	1.1781	-0.3988		5.47e-07	8.37e-06
									-3.6806	1.1566	-0.3864		9.3e-06	8.37e-06
									-3.6198	1.0754	-0.4411		1.79e-06	8.37e-06
									-3.6166	1.0539	-0.4287		5.18e-06	8.31e-06
									-3.7095	0.9329	-0.2331		1e-08	8.31e-06
									-3.7063	0.9114	-0.2207		3.09e-05	8.31e-06
									-3.5254	0.9681	-0.7632		2.69e-05	8.31e-06
									-3.5286	0.9896	-0.7756		1e-08	8.31e-06
									-3.5165	0.9829	-0.7625		7.48e-06	8.31e-06
									-3.5197	1.0044	-0.7749		3.25e-05	8.31e-06
									-3.5332	1.0622	-0.4701		1.17e-05	8.31e-06
									-3.5364	1.0837	-0.4825		4.45e-06	8.31e-06
									-3.5777	1.0052	-0.5981		1.35e-06	8.31e-06
									-3.5397	0.7314	-0.518		4.12e-06	8.31e-06
									-3.5809	1.0267	-0.6105		6.64e-06	8.31e-06
									-3.5429	0.753	-0.5304		2.37e-06	8.31e-06
									-3.5415	0.9105	-0.6325		7.55e-06	8.25e-06
									-3.5447	0.932	-0.6449		9.19e-06	8.25e-06
									-3.4678	0.9771	-0.7797		8.87e-06	8.25e-06
									-3.4646	0.9555	-0.7673		1.02e-05	8.25e-06
									-3.5545	0.9107	-0.7379		2.06e-05	8.25e-06
									-3.5577	0.9323	-0.7503		1e-08	8.25e-06
									-3.5414	1.0836	-0.474		6.24e-06	8.25e-06
									-3.5382	1.0621	-0.4616		1e-08	8.25e-06
									-3.5798	1.1923	-0.4326		2.92e-07	8.25e-06
									-3.5766	1.1707	-0.4201		7.73e-06	8.18e-06
									-3.403	1.3396	-0.5969		7.52e-06	8.18e-06
									-3.3998	1.3181	-0.5845		4.82e-06	8.18e-06
									-3.3128	1.2402	-0.6545		4.67e-06	8.18e-06
									-3.3096	1.2187	-0.6421		1e-08	8.18e-06
									-3.5364	1.1342	-0.4482		2.88e-06	8.18e-06
									-3.5396	1.1557	-0.4606		3.27e-05	8.18e-06
									-3.5679	1.4686	-0.3784		1.46e-06	8.18e-06
									-3.5711	1.4902	-0.3908		2.93e-05	8.18e-06
									-3.4735	1.2433	-0.6491		1.21e-05	8.18e-06
									-3.4767	1.2648	-0.6615		1.85e-05	8.18e-06
									-3.5916	1.1753	-0.3551		1e-08	8.18e-06
									-3.5948	1.1968	-0.3675		6.31e-06	8.18e-06
									-3.625	1.2255	-0.1768		1.93e-05	8.18e-06
									-3.6283	1.247	-0.1892		9.34e-06	8.12e-06
									-3.5794	0.9039	-0.6001		8.65e-06	8.12e-06
									-3.5827	0.9254	-0.6125		3.65e-08	8.12e-06
									-3.4823	0.9243	-0.6532		4.05e-06	8.12e-06
									-3.4855	0.9458	-0.6656		2.44e-06	8.12e-06
									-3.4018	1.0195	-0.506		4.31e-06	8.12e-06
									-3.3187	1.0014	-0.298		1.96e-05	8.12e-06
									-3.322	1.0229	-0.3104		2.78e-05	8.06e-06
									-3.3063	1.0101	-0.469		1.02e-06	8.06e-06
									-3.3096	1.0317	-0.4814		3.61e-06	8.06e-06
									-3.6291	1.1585	-0.4208		1.68e-06	8.06e-06
									-3.5824	1.06	-0.4299		1e-08	8.06e-06
									-3.5857	1.0804	-0.4448		1e-08	8.06e-06
									-3.5856	1.0815	-0.4424		3.43e-06	8.06e-06
									-3.6323	1.18	-0.4332		2.15e-06	8.06e-06
									-3.5336	0.9957	-0.4986		7.26e-06	8.06e-06
									-3.5745	0.9869	-0.4576		3.28e-07	8.06e-06
									-3.5713	0.9653	-0.4452		5.18e-06	8.06e-06
									-3.5741	0.9691	-0.1727		1.51e-05	8.06e-06
									-3.5773	0.9906	-0.1851		3.28e-07	8.06e-06
									-3.617	0.6579	-0.4363		1e-08	8e-06
									-3.5643	0.799	-0.586		1.57e-06	8e-06
									-3.5675	0.8205	-0.5984		5.29e-06	8e-06
									-3.5473	0.8029	-0.5527		1.12e-05	8e-06
									-3.5505	0.8244	-0.5651		6.13e-06	8e-06
									-3.4677	1.0988	-0.6749		4.01e-07	8e-06
									-3.3982	1.1186	-0.7291		7.3e-07	8e-06
									-3.4709	1.1203	-0.6874		5.18e-06	7.94e-06
									-3.4861	1.1019	-0.6785		2.26e-06	7.94e-06
									-3.4893	1.1235	-0.6909		1e-08	7.94e-06
									-3.4927	1.0718	-0.4722		7.04e-06	7.94e-06
									-3.5232	1.0417	-0.4578		1.19e-05	7.94e-06
									-3.5264	1.0633	-0.4702		1.26e-05	7.94e-06
									-3.4805	1.0426	-0.4888		4.01e-07	7.94e-06
									-3.3926	0.8707	-0.3954		6.53e-06	7.94e-06
									-3.3893	0.8491	-0.383		1e-08	7.87e-06
									-3.477	1.2323	-0.2988		1e-08	7.87e-06
									-3.5981	0.925	-0.2284		3.25e-06	7.87e-06
									-3.6013	0.9465	-0.2408		1e-08	7.87e-06
									-3.5048	0.9653	-0.5419		1.62e-05	7.87e-06
									-3.4718	0.7812	-0.3818		1.5e-06	7.87e-06
									-3.475	0.8027	-0.3942		1e-08	7.87e-06
									-3.6326	0.8551	-0.5743		3.65e-08	7.87e-06
									-3.5147	0.8334	-0.6636		1e-08	7.87e-06
									-3.5836	0.6792	-0.5047		4.2e-06	7.87e-06
									-3.5803	0.6577	-0.4923		3.65e-07	7.87e-06
									-3.3215	1.1232	-0.6422		3.43e-06	7.81e-06
									-3.3511	1.1282	-0.6612		3.28e-07	7.81e-06
									-3.2995	1.2306	-0.5249		3.65e-07	7.81e-06
									-3.3027	1.2521	-0.5373		1e-08	7.81e-06
									-3.5569	0.8338	-0.3459		5e-06	7.81e-06
									-3.5289	0.9879	-0.5		1e-08	7.81e-06
									-3.5601	0.8553	-0.3583		1e-08	7.81e-06
									-3.5896	1.0146	-0.4314		5.03e-06	7.81e-06
									-3.6172	1.0642	-0.4271		7.63e-06	7.81e-06
									-3.7117	1.0277	-0.1893		2.96e-05	7.81e-06
									-3.6742	1.0327	-0.4291		4.93e-06	7.81e-06
									-3.6774	1.0542	-0.4415		1.13e-06	7.81e-06
									0.7061	1.2396	0.5015		2.39e-05	7.81e-06
									-0.5305	0.1981	-0.3484		4.41e-06	7.81e-06
									-0.3855	0.4119	0.1167		2.69e-05	7.75e-06
									-0.3405	0.5377	0.125		1.1e-05	7.75e-06
									-0.2937	0.4392	0.1159		4.93e-06	7.75e-06
									-0.4149	0.6285	0.0161		5.11e-07	7.75e-06
									-0.5975	-0.4787	-0.1912		1.05e-05	7.75e-06
									-0.6931	-0.3449	-0.0273		1.06e-06	7.75e-06
									-0.5034	-0.3317	0.2291		1.81e-05	7.75e-06
									-0.6748	0.1366	0.0101		6.71e-06	7.75e-06
									-0.237	0.0837	-0.1213		2.7e-06	7.75e-06
									-0.3843	-0.0944	0.0664		1e-08	7.75e-06
									-0.4494	-0.2307	0.1429		1.02e-05	7.75e-06
									-0.523	-0.1247	0.1172		1e-08	7.75e-06
									-0.5167	-0.2486	0.0745		7.66e-07	7.75e-06
									-0.1763	1.1345	0.1005		2.69e-05	7.75e-06
									-0.364	1.2724	0.1245		2.55e-07	7.75e-06
									-0.223	1.3019	0.0835		5.11e-07	7.75e-06
									-0.1184	0.8267	0.6235		4.45e-06	7.69e-06
									-0.8577	0.6145	-0.1713		1.55e-05	7.69e-06
									-0.9683	0.794	-0.2794		2.26e-06	7.69e-06
									-0.2001	0.4542	0.1481		2.12e-06	7.69e-06
									-0.4758	0.4888	0.2126		2.18e-05	7.69e-06
									-0.8377	0.9039	0.0755		1.12e-05	7.69e-06
									-0.858	0.128	0.0603		2.55e-07	7.69e-06
									-0.8571	0.6582	-0.1036		1.04e-05	7.69e-06
									-1.1329	0.5358	-0.16		4.45e-06	7.69e-06
									-0.5113	0.5068	-0.0415		5.95e-06	7.69e-06
									-0.741	0.5929	0.0281		6.13e-06	7.69e-06
									-0.855	0.6599	-0.1086		1e-08	7.63e-06
									-0.907	0.2268	0.0515		6.06e-06	7.63e-06
									-0.799	0.3478	0.1746		9.63e-06	7.63e-06
									-0.6714	0.3353	-0.1977		4.01e-07	7.63e-06
									-0.6571	0.2354	-0.1906		4.96e-06	7.63e-06
									-0.64	0.2393	-0.1574		1.05e-05	7.63e-06
									-0.4925	0.7544	-0.1891		1e-08	7.63e-06
									-0.6556	0.756	-0.1951		1e-08	7.63e-06
									-0.6197	0.6471	-0.2214		1.35e-05	7.63e-06
									-0.6669	0.4055	0.2226		2.77e-06	7.63e-06
									-0.6042	0.2482	-0.2558		8.28e-06	7.63e-06
									-0.6731	0.094	-0.0969		5.91e-06	7.63e-06
									-0.5773	0.4822	0.2225		9.7e-06	7.63e-06
									-0.6751	0.4964	-0.0346		6.46e-06	7.56e-06
									-0.7219	0.5949	-0.0254		1.92e-05	7.56e-06
									-0.6343	0.3468	-0.2372		6.68e-06	7.56e-06
									-0.3991	0.4465	-0.0736		4.27e-06	7.56e-06
									-0.5944	0.3802	-0.1342		9.63e-06	7.56e-06
									-0.5646	0.2176	0.0135		2.99e-06	7.56e-06
									-0.6908	0.3614	0.1669		8.72e-06	7.56e-06
									-1.0518	0.6526	-0.0798		1.46e-07	7.56e-06
									-0.9543	0.5839	-0.244		1.05e-05	7.56e-06
									-1.0509	0.4934	0.0867		7.08e-06	7.5e-06
									-0.8192	0.4544	0.2659		9.67e-06	7.5e-06
									-0.5788	0.5383	-0.2832		1e-08	7.5e-06
									-0.6472	0.3471	-0.3426		8.76e-06	7.5e-06
									-0.5662	0.6797	-0.2538		2.88e-06	7.5e-06
									-0.6693	0.6071	-0.0248		1.12e-05	7.5e-06
									-0.6092	0.4192	-0.3672		2.69e-05	7.5e-06
									-0.6722	0.3403	-0.2048		3.65e-08	7.5e-06
									-0.575	0.3606	-0.2579		3.32e-06	7.5e-06
									-0.3012	0.3843	-0.1668		4.74e-07	7.5e-06
									-0.4249	0.5258	0.0181		1.24e-05	7.5e-06
									-0.4215	0.2415	-0.0075934		1.82e-06	7.5e-06
									-0.6843	0.6117	0.0402		6.93e-06	7.5e-06
									-0.7178	0.6619	0.2185		6.57e-07	7.5e-06
									-0.7702	0.4906	-0.0462		9.67e-06	7.44e-06
									-0.8044	0.4641	0.2061		3.23e-05	7.44e-06
									-0.8708	0.5836	0.0438		1.61e-06	7.44e-06
									-0.8485	0.3157	0.1492		1.33e-05	7.44e-06
									-0.9144	0.502	0.0575		8.79e-06	7.44e-06
									-1.0315	0.4779	0.295		1.17e-06	7.44e-06
									-0.6703	0.4991	-0.0488		2.08e-06	7.44e-06
									-0.8841	0.4449	0.2037		2.92e-06	7.44e-06
									-1.0917	-0.28	-0.5484		1e-08	7.44e-06
									-0.997	-0.4087	-0.7194		3.68e-06	7.44e-06
									-0.808	0.1698	-0.5947		3.54e-06	7.44e-06
									-0.9143	-0.2661	-0.6454		4.01e-07	7.38e-06
									-1.4796	0.4075	-0.0514		2.23e-06	7.38e-06
									-1.288	0.5035	0.2663		3.63e-05	7.38e-06
									-1.3655	0.0816	0.2417		5.11e-06	7.38e-06
									-1.485	0.2161	0.1795		3.32e-06	7.38e-06
									-1.4169	0.2094	0.0812		4.01e-06	7.38e-06
									-1.3442	0.2261	0.1047		6.68e-06	7.38e-06
									-1.3213	0.0757	-0.0827		8.25e-06	7.38e-06
									-1.2016	-0.0463	-0.3915		2.77e-06	7.38e-06
									-1.1614	-0.0194	-0.408		1e-08	7.38e-06
									-1.1117	-0.001477	-0.4209		3.65e-08	7.38e-06
									-1.3357	0.2654	-0.4353		1.33e-05	7.32e-06
									-1.1289	0.1402	-0.6151		7.19e-06	7.32e-06
									-1.2401	0.1316	-0.5992		6.17e-06	7.32e-06
									-1.0749	0.3324	-0.5056		9.49e-06	7.32e-06
									-0.9794	0.1986	-0.6695		6.93e-07	7.32e-06
									-1.254	-0.0629	-0.3173		7.26e-05	7.32e-06
									-1.3496	0.0709	-0.1534		4.27e-06	7.32e-06
									-0.9895	0.1867	-0.7867		1.43e-05	7.32e-06
									-1.5312	-0.0188	-0.2267		2.74e-06	7.32e-06
									-1.4357	-0.1526	-0.3907		1.04e-05	7.25e-06
									-1.5019	0.1199	-0.1101		6.86e-06	7.25e-06
									-1.4063	-0.0139	-0.274		1.15e-05	7.25e-06
									-1.2919	0.0847	-0.7432		2.69e-05	7.25e-06
									-1.1964	-0.0491	-0.9071		5.44e-06	7.25e-06
									-1.2615	0.2038	-0.6591		5.62e-06	7.25e-06
									-1.166	0.07	-0.8231		1.05e-05	7.25e-06
									-1.2489	0.3451	-0.6298		2.21e-05	7.25e-06
									-1.1534	0.2113	-0.7937		2.19e-07	7.25e-06
									-1.2565	0.1388	-0.5647		3.72e-06	7.25e-06
									-1.352	0.2725	-0.4008		7.95e-06	7.25e-06
									-1.2577	0.0261	-0.6339		8.54e-06	7.25e-06
									-1.1622	-0.1077	-0.7978		2.85e-06	7.25e-06
									-1.4005	0.3273	-0.1574		3.65e-08	7.25e-06
									-1.3049	0.1935	-0.3214		1e-08	7.25e-06
									-1.4871	0.1295	-0.1699		1e-08	7.25e-06
									-1.3916	-0.0042872	-0.3338		1.2e-05	7.19e-06
									-1.3541	0.00069046	-0.5737		5e-06	7.19e-06
									-1.4496	0.1345	-0.4098		4.82e-06	7.19e-06
									-0.9961	0.2765	0.3151		8.83e-06	7.19e-06
									-1.1469	0.3022	-0.7292		1.35e-05	7.19e-06
									-1.2576	0.4817	-0.8372		3.47e-06	7.19e-06
									-1.1473	-0.1843	-0.4976		7.95e-06	7.19e-06
									-1.0883	0.0355	-0.3833		9.45e-06	7.19e-06
									-1.1759	0.2787	-0.2828		2.53e-05	7.19e-06
									-1.0302	0.2806	-0.5298		3.28e-07	7.19e-06
									-0.8665	0.1699	-0.3353		1.09e-05	7.19e-06
									-1.0955	0.2769	-0.2089		1.35e-06	7.13e-06
									-1.0775	0.0123	-0.4546		4.34e-06	7.13e-06
									-0.9235	0.0346	-0.7951		5.18e-06	7.13e-06
									-1.1962	-0.0855	-0.5064		1e-08	7.13e-06
									-0.9561	0.0932	-0.3353		8.9e-06	7.13e-06
									-0.9623	-0.2182	-0.6548		1.08e-05	7.13e-06
									-0.9089	0.3348	-0.7793		2.85e-06	7.13e-06
									-0.765	0.1766	-0.3453		4.31e-06	7.13e-06
									-0.8538	-0.0947	-0.5444		4.49e-06	7.13e-06
									-1.1518	0.2906	-0.4277		2.15e-05	7.07e-06
									-1.3411	0.3403	-0.6377		3.76e-06	7.07e-06
									-0.6815	0.3547	-0.6875		2.3e-06	7.07e-06
									-1.3402	0.1811	-0.4712		1.02e-05	7.07e-06
									-1.1084	0.1421	-0.292		1.24e-06	7.07e-06
									-0.8681	0.226	-0.841		1.47e-05	7.07e-06
									-1.2037	0.1897	-0.5004		2.77e-06	7.07e-06
									-1.1378	0.003445	-0.4086		1.19e-05	7.07e-06
									-0.7818	0.4421	-0.747		1.23e-05	7.07e-06
									-0.6916	0.3428	-0.8047		1e-08	7.07e-06
									-0.5905	0.072	-0.7247		1e-08	7.07e-06
									-0.8555	0.3674	-0.8117		3.98e-06	7.07e-06
									-0.8985	0.107	-0.9251		8.06e-06	7.01e-06
									-0.9586	0.2948	-0.5827		1.36e-05	7.01e-06
									-0.8643	0.0484	-0.8158		1.39e-05	7.01e-06
									-0.9736	0.2994	-0.5176		5.29e-06	7.01e-06
									-1.007	0.3496	-0.3393		1.06e-05	7.01e-06
									-0.98	0.0491	-0.3909		7.08e-06	7.01e-06
									-1.0594	0.1783	-0.6041		1e-08	7.01e-06
									-1.0937	0.1518	-0.3518		6.93e-06	7.01e-06
									-1.0562	0.1568	-0.5916		2.12e-06	7.01e-06
									0.8723	1.3799	-0.5654		5.25e-06	6.94e-06
									0.9067	1.0036	-0.4082		5.84e-07	6.94e-06
									0.4766	1.2125	-0.0109		3.65e-08	6.94e-06
									0.5474	0.7777	-0.1201		5.4e-06	6.94e-06
									0.7338	0.9112	-0.0756		8.39e-07	6.94e-06
									-0.7427	0.2542	-0.2301		6.2e-07	6.94e-06
									0.507	0.5259	-0.0995		1.09e-05	6.94e-06
									0.6762	0.3965	-0.1938		5.25e-06	6.94e-06
									0.2796	0.3672	-0.1203		1.19e-05	6.88e-06
									0.5736	1.3798	0.0396		2.37e-06	6.88e-06
									0.7059	1.2807	-0.03		1.51e-05	6.88e-06
									0.7767	0.8458	-0.1392		5.14e-06	6.88e-06
									0.806	0.9845	-0.0226		2.52e-06	6.88e-06
									0.7352	1.4194	0.0866		8.79e-06	6.88e-06
									0.9993	1.0286	-0.3632		1e-08	6.88e-06
									0.9285	1.4635	-0.254		1.79e-05	6.88e-06
									0.9756	1.5033	-0.4624		1e-08	6.88e-06
									1.0464	1.0684	-0.5716		1.57e-06	6.88e-06
									0.3925	1.0839	-0.1892		5.07e-06	6.88e-06
									0.3217	1.5187	-0.08		9.34e-06	6.88e-06
									1.0589	1.2098	-0.5423		1e-08	6.88e-06
									0.9882	1.6446	-0.433		7.73e-06	6.82e-06
									1.016	0.9493	-0.6556		1.82e-07	6.82e-06
									0.9452	1.3842	-0.5464		1e-08	6.82e-06
									0.8851	1.5721	-0.204		6.68e-06	6.82e-06
									0.9559	1.1372	-0.3133		2.55e-06	6.82e-06
									0.9794	1.3256	-0.4371		1.19e-05	6.82e-06
									1.0501	0.8907	-0.5464		6.06e-06	6.82e-06
									0.9074	1.1919	-0.0699		7.11e-06	6.82e-06
									0.8366	1.6268	0.0393		6.2e-07	6.82e-06
									0.75	1.429	0.0268		1.46e-05	6.82e-06
									0.8208	0.9942	-0.0824		3.65e-07	6.82e-06
									0.7641	0.8777	-0.3421		1.47e-05	6.76e-06
									0.7961	0.8557	-0.0573		1.09e-07	6.76e-06
									0.7254	1.2905	0.0519		7.19e-06	6.76e-06
									0.978	0.8772	-0.631		5.69e-06	6.76e-06
									0.6709	1.114	-0.5325		5.33e-06	6.76e-06
									0.5733	1.1827	-0.3683		8.9e-06	6.76e-06
									1.0606	0.7477	-0.2749		3.54e-06	6.76e-06
									0.8706	1.0079	-0.4932		1.09e-07	6.76e-06
									0.7874	1.434	-0.213		1.11e-05	6.76e-06
									0.8582	0.9991	-0.3222		1e-08	6.76e-06
									1.4404	1.8236	0.3496		2.23e-06	6.76e-06
									0.8429	1.3006	-0.6637		5e-06	6.76e-06
									0.8949	1.4281	-0.8258		3.06e-06	6.76e-06
									0.8898	1.3622	-0.3883		1e-08	6.76e-06
									0.5346	1.5147	-0.8007		7.3e-08	6.76e-06
									0.7522	1.4157	-0.8046		2.59e-06	6.76e-06
									0.8381	1.3622	-0.5957		3.5e-06	6.76e-06
									0.4722	1.4289	-0.7219		5.18e-06	6.7e-06
									0.2728	1.4261	-0.7366		1.24e-06	6.7e-06
									1.2139	0.7752	-0.3835		6.35e-06	6.7e-06
									1.4051	1.0526	-0.2212		7.48e-06	6.7e-06
									1.165	0.874	-0.3923		5.87e-06	6.7e-06
									1.4947	1.1294	-0.2213		4.12e-06	6.7e-06
									1.4319	0.8864	-0.6012		4.2e-06	6.7e-06
									1.3811	1.0085	-0.2769		6.93e-06	6.7e-06
									1.4523	1.2942	-0.6652		1e-08	6.7e-06
									1.4377	0.994	-0.681		1.65e-05	6.7e-06
									1.2429	0.9727	-0.2127		1.46e-06	6.7e-06
									1.2108	0.9948	-0.4975		2.87e-05	6.7e-06
									1.1589	1.2421	-0.3762		6.57e-07	6.7e-06
									1.021	1.1405	-0.3571		1e-08	6.63e-06
									1.2527	1.1016	-0.1779		1e-08	6.63e-06
									1.217	1.2881	-0.571		3.65e-07	6.63e-06
									1.0201	1.2997	-0.5236		4.12e-06	6.63e-06
									1.2011	1.2307	-0.4		4.52e-06	6.63e-06
									1.1575	1.1491	-0.3863		3.47e-06	6.63e-06
									1.2234	0.9629	-0.2946		1e-08	6.63e-06
									1.4113	1.5521	-0.4269		4.34e-06	6.63e-06
									1.5057	1.3268	-0.6976		5.36e-06	6.63e-06
									1.0827	1.0936	-0.2071		4.34e-06	6.63e-06
									1.2675	1.1112	-0.2377		1.79e-05	6.63e-06
									1.2338	1.1027	-0.2358		2.18e-05	6.63e-06
									1.2712	1.1077	-0.4756		3.36e-06	6.63e-06
									1.068	1.084	-0.1473		5.47e-06	6.63e-06
									1.2779	1.0488	-0.7803		2.55e-07	6.63e-06
									1.3209	1.3092	-0.667		1e-08	6.63e-06
									1.0982	1.2014	-0.5049		2.41e-06	6.63e-06
									1.1202	1.0986	-0.4469		1e-08	6.63e-06
									1.2194	0.9892	-0.6189		8.03e-06	6.57e-06
									1.1088	1.1687	-0.7269		5.29e-06	6.57e-06
									1.1177	1.2311	-0.6879		7.26e-06	6.57e-06
									1.0071	1.4106	-0.7959		1.05e-05	6.57e-06
									1.2083	1.0861	-0.4625		9.52e-06	6.57e-06
									1.0977	1.2656	-0.5706		3.03e-06	6.57e-06
									1.2729	0.9949	-0.2692		9.78e-06	6.57e-06
									1.1623	1.1744	-0.3772		2.92e-07	6.57e-06
									0.9371	1.1387	-0.4377		1.71e-05	6.57e-06
									0.8265	1.3182	-0.5457		9.49e-06	6.57e-06
									1.4189	1.2471	-0.5031		8.25e-06	6.57e-06
									1.3083	1.4266	-0.6111		1.4e-05	6.57e-06
									1.446	1.1457	-0.5186		1e-08	6.57e-06
									1.3354	1.3252	-0.6266		1.79e-06	6.57e-06
									1.5074	0.8647	-0.4303		4.01e-07	6.57e-06
									1.3967	1.0442	-0.5383		3.65e-08	6.57e-06
									1.1634	1.0065	-0.801		1.34e-05	6.51e-06
									1.0528	1.186	-0.909		1.24e-05	6.51e-06
									1.2204	1.4195	-0.5238		5.55e-06	6.51e-06
									1.2158	1.1285	-0.5306		1e-08	6.51e-06
									1.182	1.12	-0.5286		2.34e-06	6.51e-06
									1.1606	1.2871	-0.5836		1e-08	6.51e-06
									1.0096	1.2781	-0.555		3.72e-06	6.51e-06
									1.1362	1.4862	-0.7168		5.03e-06	6.51e-06
									1.1236	1.7305	-0.4764		2.77e-06	6.51e-06
									1.35	1.2176	-0.6455		1.69e-05	6.51e-06
									1.3231	1.2183	-0.6249		4.38e-07	6.51e-06
									1.3072	1.2167	-0.6285		5.75e-05	6.51e-06
									0.7286	1.3804	-0.4526		7.52e-06	6.51e-06
									1.3233	1.5897	-0.4005		5.4e-06	6.51e-06
									1.267	1.3123	-0.5621		1.86e-06	6.51e-06
									1.2862	1.323	-0.5864		1e-08	6.51e-06
									1.0807	1.2857	-0.6456		3.65e-08	6.51e-06
									1.0544	1.0534	-0.5004		3.65e-06	6.51e-06
									1.0664	1.344	-0.785		1.46e-07	6.51e-06
									1.2973	1.2283	-0.6017		1e-08	6.51e-06
									1.2945	1.2321	-0.3292		2.55e-06	6.51e-06
									1.3057	1.5827	-0.7469		1.31e-06	6.51e-06
									1.3416	1.4737	-0.7733		1.06e-06	6.45e-06
									1.3042	1.062	-0.7425		1.66e-05	6.45e-06
									1.3213	1.0659	-0.7092		1e-08	6.45e-06
									1.1901	1.0861	-0.6808		3.25e-06	6.45e-06
									1.1033	0.9546	-0.4916		1.31e-06	6.45e-06
									1.3366	1.3353	-0.6044		2.09e-05	6.45e-06
									1.3841	1.3089	-0.3293		4.74e-06	6.45e-06
									1.0469	1.3286	-0.4944		6.64e-06	6.45e-06
									1.1128	1.1424	-0.4026		8.14e-06	6.45e-06
									1.3289	0.9944	-0.6745		1e-08	6.45e-06
									1.2909	1.2682	-0.7546		5e-06	6.45e-06
									1.3271	1.1735	-0.789		1.09e-06	6.39e-06
									1.3948	1.4738	-0.4429		7.55e-06	6.39e-06
									1.2705	1.188	-0.3849		1.58e-05	6.39e-06
									1.1002	1.1743	-0.6055		2.74e-06	6.39e-06
									1.1323	1.1522	-0.3207		3.17e-06	6.39e-06
									1.1064	1.4676	-0.679		6.17e-06	6.39e-06
									0.9095	1.4792	-0.6317		1e-08	6.39e-06
									1.404	1.2185	-0.9238		1.46e-07	6.39e-06
									1.3141	1.1737	-0.8944		1.16e-05	6.39e-06
									0.9104	1.32	-0.4652		6.57e-07	6.32e-06
									1.1421	1.281	-0.286		7.7e-06	6.32e-06
									1.4009	1.3618	-0.8315		3.58e-06	6.32e-06
									1.3825	1.3649	-0.835		2.96e-06	6.32e-06
									1.3303	1.3251	-0.6181		5.22e-06	6.32e-06
									1.292	1.4337	-0.5767		6.42e-06	6.32e-06
									1.3007	1.7316	-0.5349		5.36e-06	6.32e-06
									1.3951	1.5063	-0.8056		1e-08	6.32e-06
									1.2891	1.1669	-0.7566		5.95e-06	6.32e-06
									1.3863	1.1873	-0.8097		1.03e-05	6.32e-06
									1.277	1.4383	-0.5116		3.28e-07	6.32e-06
									1.2435	1.4885	-0.3333		6.64e-06	6.32e-06
									1.1912	1.3172	-0.598		1.13e-06	6.32e-06
									1.1569	1.2907	-0.3458		9.67e-06	6.26e-06
									1.1083	1.3444	-0.4149		1.78e-05	6.26e-06
									1.2223	1.1375	-0.4526		6.06e-06	6.26e-06
									1.3194	1.3063	-0.6393		2.41e-06	6.26e-06
									1.305	1.1162	-0.4776		4.41e-06	6.26e-06
									1.283	1.219	-0.5355		3.58e-06	6.26e-06
									1.2543	1.2807	-0.63		5.36e-06	6.26e-06
									1.2545	1.28	-0.6298		8.25e-06	6.26e-06
									1.1944	1.2957	-0.5856		2.66e-06	6.26e-06
									1.4049	0.7149	-0.6523		1.97e-06	6.26e-06
									1.1374	0.5493	-0.4924		1e-08	6.26e-06
									1.502	0.7353	-0.7054		2.85e-06	6.26e-06
									1.3361	0.9676	-0.4194		1.18e-05	6.26e-06
									1.4057	0.7099	-0.6452		2.01e-05	6.26e-06
									1.1228	0.9586	-0.6916		6.93e-06	6.26e-06
									1.1701	0.6015	-0.3961		5.62e-06	6.26e-06
									1.2134	0.8136	-0.4662		1.31e-06	6.26e-06
									1.437	0.6139	-0.6049		1e-08	6.26e-06
									1.4102	0.7801	-0.2249		1.13e-05	6.26e-06
									1.4998	0.8569	-0.225		2.94e-05	6.26e-06
									1.4574	1.0218	-0.669		3.54e-06	6.26e-06
									1.4428	0.7215	-0.6847		4.05e-06	6.26e-06
									1.404	0.4687	-0.5445		1.64e-06	6.26e-06
									1.248	0.7002	-0.2164		1.03e-05	6.26e-06
									1.216	0.7223	-0.5012		3.76e-06	6.26e-06
									1.0262	0.8681	-0.3609		1e-08	6.26e-06
									1.2579	0.8291	-0.1816		2.55e-07	6.26e-06
									1.1627	0.8767	-0.3901		4.78e-06	6.26e-06
									1.2285	0.6904	-0.2983		1.89e-05	6.2e-06
									1.3928	0.9863	-0.4073		2.68e-05	6.2e-06
									0.9946	0.8505	-0.016		3.76e-06	6.2e-06
									1.3593	1.0365	-0.229		1.69e-05	6.2e-06
									1.3921	1.1612	0.1259		1e-08	6.2e-06
									0.9269	0.7191	-0.193		5.4e-06	6.2e-06
									0.8671	0.9422	-0.2886		8.06e-06	6.2e-06
									1.2147	1.0232	0.079		1.53e-05	6.2e-06
									1.1509	1.162	-0.1465		2.55e-07	6.2e-06
									1.3201	1.0326	-0.2408		1.46e-07	6.2e-06
									0.9235	1.0034	-0.1673		7.26e-06	6.2e-06
									1.2158	0.8646	-0.3534		2.3e-06	6.2e-06
									0.9894	0.8213	-0.3595		1.28e-05	6.2e-06
									1.1081	0.9869	-0.5621		6.02e-06	6.2e-06
									0.9702	0.8854	-0.543		5.8e-06	6.2e-06
									1.2019	0.8464	-0.3638		2.37e-06	6.2e-06
									1.1864	0.7259	-0.4701		5.03e-06	6.14e-06
									0.9601	0.6827	-0.4761		3.72e-06	6.14e-06
									1.1503	0.9756	-0.5858		5.47e-07	6.14e-06
									1.1067	0.894	-0.5722		1e-08	6.14e-06
									1.1726	0.7077	-0.4804		1e-08	6.14e-06
									1.3901	0.8904	-0.696		6.2e-07	6.14e-06
									1.3471	0.8898	-0.6749		6.71e-06	6.14e-06
									1.3656	1.0173	-0.6441		1e-08	6.14e-06
									1.1393	0.974	-0.6501		3.43e-06	6.14e-06
									1.3518	0.9991	-0.6545		3.17e-06	6.14e-06
									1.0908	1.0288	-0.4068		7.33e-06	6.14e-06
									1.3172	1.0721	-0.4008		5.84e-07	6.14e-06
									1.2834	0.7389	-0.4631		9.12e-06	6.14e-06
									1.3368	1.0037	-0.5894		2.48e-06	6.14e-06
									1.3033	1.0538	-0.4111		5.22e-06	6.14e-06
									0.8575	0.8317	-0.5899		3.94e-06	6.14e-06
									1.0849	0.9904	-0.5691		1.68e-06	6.14e-06
									1.2686	1.0511	-0.8252		4.93e-06	6.08e-06
									1.1661	1.0519	-0.7382		1.16e-05	6.08e-06
									1.3459	0.8872	-0.6667		2.88e-06	6.08e-06
									1.2992	0.9868	-0.6551		2.04e-06	6.08e-06
									1.346	0.8884	-0.6643		1e-08	6.08e-06
									1.4027	0.7947	-0.7219		1.91e-05	6.08e-06
									1.3715	0.6621	-0.5802		5.58e-06	6.08e-06
									1.342	0.8214	-0.6533		2.37e-06	6.08e-06
									1.1683	0.9146	-0.8724		2.14e-05	6.08e-06
									0.8882	0.9278	-0.7896		1e-08	6.08e-06
									1.1262	0.9094	-0.8628		5.95e-06	6.08e-06
									1.2183	1.0337	-0.8143		6.2e-06	6.08e-06
									1.196	1.0515	-0.7946		1.13e-05	6.08e-06
									1.1834	1.2959	-0.5542		7.3e-08	6.08e-06
									1.3829	0.7836	-0.7027		7.37e-06	6.08e-06
									1.4098	0.7829	-0.7234		2.19e-07	6.08e-06
									1.367	0.782	-0.7063		5.73e-06	6.08e-06
									1.3055	0.7332	-0.503		4.6e-06	6.08e-06
									1.3831	1.1551	-0.4783		2.7e-06	6.08e-06
									1.3268	0.8776	-0.64		1.2e-06	6.08e-06
									1.2756	0.6939	-0.6084		9.08e-06	6.08e-06
									1.2802	0.9849	-0.6016		2.01e-06	6.01e-06
									1.2499	0.6514	-0.7587		1e-08	6.01e-06
									1.2526	0.6516	-0.7583		6.24e-06	6.01e-06
									1.1631	0.52	-0.5694		2.41e-05	6.01e-06
									1.3571	0.7937	-0.6796		6.24e-06	6.01e-06
									1.3543	0.7974	-0.407		1e-08	6.01e-06
									1.2478	0.9849	-0.6207		7.41e-06	6.01e-06
									1.3118	0.8822	-0.663		4.96e-06	6.01e-06
									1.2221	0.7397	-0.4551		1.32e-05	6.01e-06
									1.1405	0.8511	-0.7234		4.56e-06	6.01e-06
									1.0454	0.7513	-0.7565		2.59e-06	6.01e-06
									1.1142	0.6188	-0.5782		4.56e-06	6.01e-06
									1.3439	1.0121	-0.6138		1e-08	6.01e-06
									1.3964	0.9006	-0.6822		2.55e-07	6.01e-06
									1.4439	0.8742	-0.4071		7.3e-08	6.01e-06
									1.3146	0.4647	-0.6582		5.25e-06	6.01e-06
									1.3641	0.6273	-0.8203		3.06e-06	6.01e-06
									1.3811	0.6313	-0.787		4.38e-06	5.95e-06
									1.299	0.662	-0.7962		3.94e-06	5.95e-06
									1.4169	0.6402	-0.8855		9.12e-07	5.95e-06
									1.348	0.486	-0.7266		2.85e-06	5.95e-06
									1.4346	1.0366	-0.8853		4.49e-06	5.95e-06
									1.3655	1.148	-0.8248		9.27e-06	5.95e-06
									1.4014	1.0391	-0.8511		1.14e-05	5.95e-06
									1.1309	0.9841	-0.4709		5.22e-06	5.95e-06
									1.1575	0.8309	-0.6484		6.97e-06	5.95e-06
									1.4183	0.7598	-0.8424		3.76e-06	5.95e-06
									1.3009	0.6937	-0.6464		8.39e-07	5.95e-06
									1.3497	0.7272	-0.8274		3.28e-07	5.95e-06
									1.0935	0.8688	-0.911		1e-08	5.95e-06
									1.0669	0.9759	-0.8737		1e-08	5.95e-06
									1.3966	1.0026	-0.5626		8.76e-06	5.95e-06
									1.3681	0.992	-0.6889		1.04e-05	5.95e-06
									1.4266	0.7748	-0.7437		2.79e-05	5.95e-06
									1.4267	0.7721	-0.7638		2.44e-06	5.89e-06
									1.4566	0.6095	-0.6162		1e-08	5.89e-06
									1.1743	0.7138	-0.8625		4.52e-06	5.89e-06
									1.3507	0.8336	-0.8324		1.82e-07	5.89e-06
									1.3887	0.5598	-0.7523		5.22e-06	5.89e-06
									1.3869	0.7388	-0.8669		1.82e-06	5.89e-06
									0.6737	0.8585	-0.6192		1e-08	5.89e-06
									1.2418	0.8522	-0.4925		1.18e-05	5.89e-06
									0.8863	0.8836	-0.6236		4.27e-06	5.89e-06
									1.4599	0.7709	-0.8772		8.76e-07	5.89e-06
									1.2335	0.7276	-0.8832		7.55e-06	5.89e-06
									1.3261	0.5848	-0.6787		3.65e-05	5.89e-06
									1.3489	0.7322	-0.8345		1.54e-05	5.89e-06
									1.4461	0.7526	-0.8876		3.28e-07	5.89e-06
									1.2576	1.3735	-0.41		7.59e-06	5.89e-06
									1.4311	1.2066	-0.2974		4.01e-07	5.89e-06
									1.0582	1.6307	-0.6404		7.66e-06	5.83e-06
									1.4241	1.5639	-0.5142		2.88e-06	5.83e-06
									1.1813	1.5195	-0.2701		1e-08	5.83e-06
									1.3882	1.3025	-0.3358		3.61e-06	5.83e-06
									1.4588	1.5666	-0.1001		4.27e-06	5.83e-06
[truncated: 50,933 more rows]

## Sheet: Figure 2
Figure 2 b
	APT BINDING PER TISSUE
	aptamer	166-279				173-2273				107-901				m5-3229				m1-2623				m12-3773				1-717
	subject	1	2	3		1	2	3		1	2	3		1	2	3		1	2	3		1	2	3		1	2	3
TiSSUE	Left Heart Ventrile	14.2215	5.24446	20.2099		72.5273	40.9956	100		89.4405	61.4092	14.5455		2.51951	16.5981	8.09244		100	94.7301	94.2766		8.81175	10.9999	10.8481		8.18881	7.6697	2.9114
	Artery Endothelium	10.8152	23.6303	14.1217		62.2428	48.3317	39.0513		60.1749	34.2581	17.5391		9.3892	15.2087	8.11828		56.0946	61.0843	63.418		8.54726	13.7896	0		1.48859	1.03209	0
	Cerebellum	13.2915	7.87881	11.194		1.55483	11.7806	7.69205		29.2448	46.3169	22.4122		3.73452	16.307	47.1036		61.8161	93.8443	52.5553		12.2803	9.33538	11.7668		1.30722	12.4525	5.96839
	Cerebral Cortex	12.5324	12.1975	12.16		12.172	6.36912	52.6423		77.0285	100	92.8912		44.7106	74.3767	56.8417		39.9169	34.089	42.0486		17.6923	3.44725	2.24131		2.63251	1.93979	5.98754
	Spinal Cord	6.10353	0	11.6563		5.0168	0	7.77267		27.0937	32.2032	31.6781		7.5137	0	100		9.42943	13.5827	8.01046		13.2279	0	2.83893		15.5718	0	6.14436
	Pituitary Gland	24.8279	37.5579	22.6954		8.90944	0.236168	6.03567		13.8969	8.6347	13.4644		17.3713	0.990831	9.11135		20.5129	3.24696	10.3383		16.4406	15.8036	15.1665		9.5889	1.78451	6.2309
	Striated muscle	29.0886	37.4343	25.3959		7.63376	68.6586	77.2335		29.3759	51.8421	84.6828		0	21.8382	27.1378		23.1454	38.2777	51.956		0	0	0		2.98367	0	0
	Liver	5.92719	24.2262	60.1404		19.9568	8.92501	0.102499		37.6217	35.0851	36.6833		35.0811	36.4997	20.3408		9.62345	36.1747	27.872		0	0	0		8.57179	1.69968	0
	Lung	4.22366	0.0950797	0		0	0.0483315	11.6778		1.22748	0	12.8138		22.0159	2.03658	1.58994		5.9632	11.8761	6.44446		0	0	0		0	0	0
	Esophagus	6.95062	10.5309	1.41117		5.68107	0	1.37656		2.61756	0	0		2.08813	13.1125	0		9.66261	14.419	8.02541		0	1.17702	0		0.182778	0	0
	Stomach	34.978	69.2355	100		9.01621	20.0377	15.8894		29.3713	7.87297	14.5939		13.4646	11.5026	7.09908		6.20179	3.64758	5.61316		15.248	19.4134	20.3675		12.5475	17.4158	9.79368
	Colon	1.19677	0.608848	16.894		10.043	5.61627	10.6076		3.16491	0	8.65604		33.1234	0.991836	8.87418		8.11264	2.0808	10.2451		5.30771	0	13.877		0.984796	0	4.01188
	Spleen	49.8637	59.0347	56.9979		10.7666	2.46259	4.82588		5.31426	0	3.39237		0	4.28479	4.3945		2.87172	0	2.0613		9.48365	10.5173	11.0321		18.1656	6.75319	7.07503
	Bone Marrow	7.5528	10.1493	9.34622		0	2.94745	7.60958		0	0	0		0	2.6725	2.7225		1.4757	3.28864	5.01587		0	6.85107	4.65909		5.35338	0.371982	2.18774
	Thymus	15.6252	10.7475	9.83925		0	0.476105	1.35863		7.18465	7.47286	5.15114		1.57089	0	0		0	1.69308	2.92798		1.42503	2.07239	0		1.48424	2.46637	10.7578
	Lymp Node	4.49068	16.4251	6.34475		4.53552	5.49895	4.31834		4.14356	95.9269	7.94257		0	82.4908	2.44136		3.9682	5.60351	5.59826		2.15679	8.7768	7.35378		7.86056	5.14121	1.89597
	Skin	12.4801	6.03758	11.4656		0	0	2.27421		24.1538	18.205	16.5049		3.37176	0	0		0.560321	0	1.31209		0.0907783	0	7.50737		5.60323	10.3695	12.5245
	Kidney	18.1112	0.566528	13.947		12.0946	9.36389	15.8828		11.831	11.5347	26.1456		12.6054	15.6444	20.1046		76.0519	82.1622	78.882		7.01064	16.8127	8.3306		2.36337	0	0.477985
	Adrenal Gland	61.9099	47.9063	28.8531		12.203	2.34818	27.3233		27.002	15.6834	22.7492		4.54539	4.53132	52.5845		12.4099	25.9443	33.8371		13.3181	43.3522	0		36.5732	18.1374	53.5645
	Breast	1.01197	12.3097	15.0151		15.3726	6.22341	2.68245		3.12983	1.9555	0.475939		0	5.5831	0		0.506385	9.66807	3.59758		15.1028	11.0321	6.73022		0	5.86509	8.58217
	Thyroid	1.14155	1.91564	5.94205		6.22547	7.63751	7.3902		10.2562	6.58737	9.81491		2.21342	4.89375	0.29239		0.545542	2.80384	4.51576		12.2278	11.5465	6.07455		8.82163	7.76109	9.18375
	Fallopian tube	2.95074	10.5397	1.11423		8.54593	6.25628	0		4.88137	2.96835	2.12741		9.32051	4.7316	0.606061		11.866	6.36064	7.03858		11.3955	10.1282	7.3538		0.552963	1.92739	0
	Ureter	5.98116	4.26479	5.85156		17.602	11.4029	10.4188		15.1025	17.441	17.0592		2.87504	19.2315	7.15057		6.21777	2.96176	16.4551		13.3798	4.28907	16.4639		18.2047	14.7426	21.7058
	Prostate	14.8334	30.3281	19.3778		18.5587	6.55785	5.49681		10.8726	4.89858	11.0979		2.46051	10.7857	3.92152		5.85108	3.27145	0.38496		3.31623	8.60863	14.0787		13.9665	7.84464	8.26288
	Cervix	8.67748	18.5378	13.5438		18.9539	1.37597	14.3387		19.5416	7.50671	9.82111		7.6158	0	0		15.1344	5.73645	7.39547		5.51704	2.70125	17.3013		13.7996	11.3667	9.0693
	Ovary	8.10957	10.567	7.37423		4.16972	7.12695	8.51443		2.54069	2.57101	4.33685		1.13204	3.24652	5.70021		2.26661	1.20548	3.66278		8.56057	10.7613	5.32408		10.6276	0	17.9496
	Placenta	46.2795	27.541	40.4606		12.7125	27.2226	12.8799		48.4268	47.2727	43.6613		0	4.41972	12.2273		0	9.51995	3.72383		3.15909	0	0		16.6129	0	0
	Testis	59.1698	41.2242	36.1273		13.2555	26.639	12.3887		33.7887	50.805	40.8561		0	10.7526	5.8651		10.0464	14.2432	15.0701		11.046	13.4734	16.5804		13.437	13.372	15.0189
	Uterus	6.70668	8.39348	16.0114		5.04968	3.88409	8.7088		6.86817	0.43858	7.80953		6.23204	12.9727	4.77809		8.16531	0.458939	4.61197		5.4137	9.985	6.85079		17.7821	6.49308	5.29759
	Islet	23.8895	29.0969	50.6689		40.718	50.0796	23.7754		30.4894	23.017	16.1206		39.6317	46.1502	25.4382		24.2176	31.8636	26.6797		100	88.0121	84.9301		94.4504	100	80.9926
	Acinar	5.09964	1.48733	7.22676		3.11047	11.6602	4.73199		6.52177	3.23861	0		12.209	5.70661	0		1.66523	8.59125	0.548509		5.05667	4.88662	9.45685		11.1791	8.01546	7.51393
Figure 2f
1-717				m123773
donor	alpha	beta		donor	alpha	beta
1	0.7002	3.175		1	1.565	2.2458
2	2.5862	5.705		2	3.0554	8.5846
3	0.9854	4.8862		3	1.8318	3.2762
4	1.7306	4.6378		4	1.5742	3.8926
5	2.2366	10.8754		5	0.8014	5.199
6	2.209	3.6902		6	1.2062	2.347
7	2.347	2.9174		7	1.3258	1.7858
8	2.6322	9.845		8	1.5098	3.2394
9	0.5622	5.5946		9	0.7094	3.8926
10	1.2246	2.9174		10	0.047	1.749

## Sheet: Figure 3
Figure 3b				Figure 3c				Figure 3d			Figure 3e			Figure 3f						figure 3g										Figure 3i			Figure 3j				Figure 3k				Figure 3l
	scramble	siRNA			scramble	siRNA		qRT-PCR	flow		[m123773]	% of max binding		identifier		Log2(m12-3773/1-717)	Log10(p)			INS+ cells					INS- cells					[1-717]	% of max binding			scramble	siRNA			scramble	siRNA		qRT-PCR	flow
donor 1	58.4125	15.772		donor 1	0.8881	0.2289		58.4125	0.8881		2.1645e-06	100		gene id	RefSeq				ratio	0	1	3	10		0	1	3	10		2.1645e-06	100		donor 1	24.0328	7.7846		donor 1	0.6186	0.1512		24.0328	0.6186
donor 2	46.09	9.7735		donor 2	0.5633	0.1465		46.09	0.5633		1.0823e-06	98.37		TMED6	NM_144676.1	4.68413	1.44632		object number	0	0.0040404	0.2935	0.0204		0	0.1815	0	0		1.0823e-06	101.19		donor 2	24.9918	6.99		donor 2	0.4548	0.0696		24.9918	0.4548
donor 3	42.556	6.565		donor 3	0.4185	0.0585		42.556	0.4185		5.4113e-07	98.34		TPGS1	NM_033513	4.55995	0.329487			0	0.104	0	0		0	0	0	0		5.4113e-07	94.84		donor 3	32.3624	8.6066		donor 3	0.351	0.1758		32.3624	0.351
								15.772	0.2289		2.7056e-07	93.84		HSP90B1	BC009195.2	3.98036	0.91271			0.0114	0.1684	0	0		0	0	0	0		2.7056e-07	98.06										7.7846	0.1512
								9.7735	0.1465		1.3528e-07	69.19		AKTIP	NM_022476.2	3.42287	1.01602			0.0866	0.0187	0	0		0.0261	0	0	0		1.3528e-07	85.43										6.99	0.0696
								6.565	0.0585		6.7641e-08	51.33		TM2D2	NM_078473.2	3.41027	0.844372			0.0799	0.0754	0	0		0	0	0	0		6.7641e-08	74.16			0.0134755				0.058849			8.6066	0.1758
											3.382e-08	33.94		PIR	NM_003662.2	3.33149	0.432856			0.0437	0.0778	0.0136	0		0.0087955	0.0058824	0	0.0012885		3.382e-08	39.93
											1.691e-08	24.42		RBKS	NM_022128.1	3.12199	1.15062			0.0006536	0.0629	0	0		0.00077243	0.00019286	0	0		1.691e-08	15.38
											8.4551e-09	11.98		C11orf74	BC009561.1	3.11134	1.18816			0.0142	0.0199	0.001483	0.00024174		0.0159	0	0	0		8.4551e-09	12.1
											4.2275e-09	11.6		LPPR1	NM_017753.2	3.06296	2.22488			0.0501	0	0.00018347	0.0108		0.2082	0.003606	0	0.087		4.2275e-09	8.95
											2.1138e-09	5.13		SPC25	NM_020675.3	2.99904	1.52393			0.0053626	0.0874	0.0099454	0		0.2755	0	0	0		2.1138e-09	6.35
											0	0		ACVR1C	NM_145259.1	2.9803	1.09571			0.0058661	0.0134	0.0077459	2.01e-05		0.0039739	0	0	0		0	0
											2.1645e-06	100		PRPS1	NM_002764.2	2.93145	1.02571			0.0113	0	0	0.00070784		0	4.78e-05	0	0		2.1645e-06	96.23
											1.0823e-06	94.37		FAM172A	NM_032042.3	2.84629	1.09289			0.0085403	0.001482	0.00070588	0		0.3801	0	0	0.104		1.0823e-06	98.47
											5.4113e-07	98.34		MRPS16	NM_016065.3	2.78065	1.07522			0.0792	0.1034	0	0		0.0054813	0	0	0		5.4113e-07	92.57
											2.7056e-07	93.84		GSK3B	NM_002093.2	2.77022	0.587057			0	0.0203	0	0		0	0	0	0		2.7056e-07	93.79
											1.3528e-07	64.19		IFT22	NM_022777.1	2.73115	2.74332			0.0599	0	0.0003579	0		0	0	0	0		1.3528e-07	88.65
											6.7641e-08	51.33		AK3	NM_016282.2	2.70487	1.18479			0.0901	0.0111	0	0		0	0.00029265	0	0		6.7641e-08	68.17
											3.382e-08	28.94		PTPN11	BC008692.1	2.69057	1.33933			0.0174	0.00012066	0.0032714	0.00010833		0	0	0	0		3.382e-08	36
											1.691e-08	24.42		EIF1	NM_005801.3	2.6617	1.13847			0.0868	0.0377	0.0011935	0.0010001		0	0	0	0		1.691e-08	13.97
											8.4551e-09	14.98		RTN3	NM_006054.2	2.6503	0.708896			0.0116	0.0378	0.00027802	0		0.0332	0.0376	0	0		8.4551e-09	9.86
											4.2275e-09	7.6		GTF2I	BC004472.2	2.58369	0.65505			0.0641	0.0132	0.00015011	0.0024016		0.3284	0.0215	0	0		4.2275e-09	10.82
											2.1138e-09	3.13		PPP6C	NM_002721.3	2.56385	1.31896			0.0788	0.0138	0.013	0		0.002719	0	0	0		2.1138e-09	3.15
											0	0		TSPYL4	BC009116.1	2.5498	1.13574			0	0	0.0139	0.0257		0	0.0699	0	0.0443		0	0
											6.6667e-07	100		BET1	BC012595.1	2.54834	1.3608			0.0785	0.0674	0.0207	0		0.1217	0	0	0.1031		2e-06	100
											2.2222e-07	87.05		PFKM	NM_000289.3	2.53611	1.64171			0	0.0495	0.01	0		0.0002736	0	0	0.0265		6.6667e-07	99.88
											7.4074e-08	48.55		GCK	BC001890.1	2.49593	0.975849			0.1177	0.00072437	0.00040133	0.0173		0	0	0	0		2.2222e-07	91.15
											2.4691e-08	30.69		PRDX2	NM_005809.4	2.48765	2.20889			0.1349	0.0935	0	0.0024453		0.00048266	0	0	0		7.4074e-08	78.7
											8.2305e-09	13.06		CCNH	NM_001239.2	2.47537	1.01582			0.1673	0.0289	0.0097039	0		0	0.00019366	0	0.1933		2.4691e-08	26.91
											2.7435e-09	5.59		AAMDC	BC016854.2	2.45875	1.27435			0.1333	0.0556	0.0183	0		0.0061576	0.0089412	0	0.002139		8.2305e-09	7.38
											9.1449e-10	1.75		OSGEPL1	NM_022353.2	2.44797	2.7898			0.0909	0.0687	0.0032295	0		0	0.0123	0	0.0864		2.7435e-09	3.28
											0	0		DMKN	BC011886.2	2.4216	1.08244			0	0.0357	0.0131	0		0.0010196	0.0029096	0	0		9.1449e-10	1.78
											1.4e-07	77.79		LARP4	BC022377.1	2.4194	2.0118			0.0186	0.0814	0.0011067	0.0298		0.1492	0	0	0.093		0	0
														PBDC1	NM_016500.3	2.41351	1.32496			0.0508	0.0703	0.0056593	0.00012295		0.154	0.0852	0	0
														NSG1	NM_014392.3	2.41063	1.1582			0.048	0.0454	0.0471	0.0023218		0	0.1036	0	0
														NDUFB6	NM_002493.3	2.40222	1.45912			0.0808	0.0496	0.0092652	0.0057002		0.0036658	0	0	0
														TBPL1	NM_004865.2	2.33452	1.32044			0.1228	0.0333	0.0202	0.0014706		0	0.0013072	0	0
														SAAL1	BC012010.1	2.33446	0.542529			0.0553	0.046	0.0024608	0		0.00022409	0	0	0.2469
														SDR39U1	BC000989.2	2.32877	0.523364			0.2135	0.0237	0.00010744	0.0158		0.1104	0.0080551	0	0
														CCDC127	NM_145265.2	2.32773	0.693904			0.1131	0.0478	0	0		0	0.0031992	0	0.0001032
														IP6K1	NM_153273.3	2.32442	0.9819			0.0572	0	0.0799	0.0004128		0	0.1516	0	0
														FKBP1B	NM_054033.1	2.31507	0.837696			0.107	0.0847	0	0.0109		0.0044563	0	0	0
														MRPS18B	NM_014046.2	2.30175	0.646328			0.0455	0.0075265	0.0026581	0.0045581		0	0.1794	0	0
														RABL3	BC020832.1	2.27197	1.34216			0.0846	0.0792	0	0.0023639		0	0	0	0
														PRPF19	NM_014502.3	2.21247	1.50917			0.1116	0.0304	0.0137	0		0	0.00074074	0	0
														CXXC5	NM_016463.5	2.20688	1.66362			0.0739	0.0039358	0.0026198	0.00885		0	0	0	0.0006192
														GALK2	NM_002044.2	2.17188	1.36406			0.1111	0.0342	0.0041578	0		0	0.0267	0	0
														PPP3CC	NM_005605.3	2.16712	2.36394			0.0867	0.00020111	0.0089909	0.0104		0	0.0005767	0	0.0014093
														MIF	NM_002415.1	2.14477	1.40778			0.1664	0.028	0.0034697	0		0.01	0	0	0
														MRPS22	NM_020191.2	2.1198	1.26092			0.0433	0.1137	0.0312	0.0126		0.1318	0.0061986	0	0
														ENPP4	NM_014936.3	2.11587	1.3492			0.0437	0.0577	0.0229	0.0132		0	0.00015439	0	0.00099962
														ITGB3BP	NM_014288.3	2.07671	1.54845			0.0244	0.1036	0.0167	0.004798		0	0	0	0.0095482
														PDK3	NM_005391.1	2.07331	1.27971			0.0705	0.048	0	0.00013018		7e-05	0	0	0.00011047
														ACTR10	NM_018477.1	2.07034	0.787863			0.0785	0.0229	0.0392	0.0022141		0.1693	0.0059326	0	0.005291
														ACP1	ENST00000405233	2.0503	0.830879			0.0824	0.0797	0.0048723	0		0	0	0	0
														CREB1	NM_134442.2	2.04753	0.952144			0.1466	0.0234	0.0011275	0		0	0.0019078	0	0.00011205
														COX11	NM_004375.2	2.0396	1.06582			0.1018	0.0631	0.002127	0		0.00056022	0	0	0
														ZSCAN5A	NM_024303.1	2.02907	1.1884			0.022	0.0327	0.0035896	0.0138		0	0	0	0
														PFDN1	NM_002622.4	1.99908	0.938582			0.0771	0.0603	0.0010147	0		0.00043137	0	0	0.175
														C11orf49	NM_001003677.1	1.98785	1.19714			0.0464	0.0001466	0	0		0	0.00015686	0	0
														TEX30	NM_138779.2	1.98577	1.43733			0.3129	0.0743	0.0032504	0.0196		0.0492	0	0	0.1095
														CHP1	NM_007236.3	1.96622	1.05714			0.1428	0.1244	0.0075951	0		0.0069561	0.0029412	0	0
														DGUOK	ENST00000342637	1.9618	0.871485			0.1315	0.0672	0.0030075	0.0149		0.0488	0	0	0
														ABHD6	BC001698.2	1.93509	2.02787			0.0302	0.0336	0.0076144	0		0.0415	0	0	0
														KCNMB2	NM_005832.3	1.93449	1.13216			0.0992	0.0408	0.01	0		0.5255	0.00013072	0	0.0060554
														NAPG	BC001889.1	1.93274	0.774018			0.0397	0.0385	0	0.00035194		0	0	0	0
														SERINC1	BC028607.1	1.92561	1.43813			0.0724	0.0132	0.00013407	0.0049323		0	0.001627	0	0
														RPL15	NM_002948.2	1.91233	1.06491			0.213	0.1012	0.0028203	0.00031602		0.0015048	0.0175	0	0
														METTL16	BC050603.1	1.90976	1.58607			0.1651	0.0574	0.0241	0		0.0119	0	0	0.143
														DNAJB14	NM_001031723.1	1.90374	0.799605			0.0369	0.0495	0.0118	0.0112		0	0.000253	0	0
														RTN4	NM_007008.2	1.89629	0.463635			0.0435	0.0214	0.008216	4.91e-05		0.0652	0.00030166	0	0.3366
														NUCKS1	NM_022731.2	1.87865	1.14904			0.0676	0.0438	0.0329	0		0.0988	0.0204	0	0
														TMEM186	BC015912.1	1.87545	1.05859			0.0027956	0.0294	0.0135	0		0.0776	0	0	0.22
														UBE2D3	BC066917.1	1.87176	2.20365			0.0343	0.0572	0.01	0		0	0	0	0.2011
														CMSS1	NM_032359.2	1.86505	1.12903			0.0808	0.112	0.0021463	6.52e-05		0.0038713	0	0	0.00017961
														RDH11	BC000112.1	1.85979	1.00638			0.0383	0.0769	0	1.52e-05		0.0087481	0	0	0
														PDIK1L	NM_152835.1	1.85011	1.89473			0.0528	0.0088235	0.0118	0		0.0024174	0	0	0
														SCAMP1	NM_004866.4	1.84111	2.02947			0.1162	0.0015432	0.0064739	0		0.00021787	5.3e-05	0	0.0208
														CEP120	BC040527.1	1.83844	1.14329			0.0513	0.1504	0.00016116	0.0017947		0.0016591	0.005291	0	0.0017854
														MRPL44	NM_022915.2	1.83501	0.818647			0.0373	0.000195	0.0154	0		0.0279	0	0	0
														GFM2	BC030612.1	1.8332	1.47439			0.0146	0.0248	0.00095218	4.3e-05		0.4029	0	0	0.0015562
														PPP2R3B	BC011180.1	1.82003	0.630275			0.1924	0	0.0196	0		0.0147	0.0062628	0	0.0365
														KLHL8	BC041384.2	1.80832	1.17792			0.1345	0.1004	4.26e-05	0		0.098	0	0	0.1112
														CCDC93	BC028609.1	1.80189	0.85993			0.0812	0.0121	0	0.0108		0.132	0.0123	0	0.0054189
														SPRTN	BC015740.1	1.7981	1.41705			0.2036	0.0356	0	0.0037532		0.3592	0	0	0.1165
														ATF2	BC026175.1	1.78726	0.795182			0.1311	0.1743	0.0036797	0		0	0	0	0.0055019
														DRG1	NM_004147.3	1.77289	0.694905			0.1478	0.0076784	0.00060609	0		0	0	0	0
														ELMOD2	NM_153702.1	1.7637	0.860664			0.1807	0.0673	0.0030271	0		0.022	0	0	0
														FGF12	BC022524.1	1.76199	0.992855			0.2059	0.0577	0.0219	0		0.0058247	0.011	0	0
														GDAP1	NM_001040875.1	1.75841	1.33336			0.1821	0	0	0.00064138		0.0085784	0.0035551	0	0
														WWOX	BC003184.1	1.74917	1.03975			0.0993	0.0037529	0.0796	0.0026249		0	0	0	0
														KCMF1	NM_020122.3	1.73759	0.88884			0.0353	0.0372	0.0574	0		0	0	0	0
														UTP18	BC025276.1	1.72392	0.750712			0.2542	0	0	0.00082183		0.0895	0.0229	0	0
														POP5	NM_015918.3	1.72258	1.0159			0.0867	0.1471	0	0.0221		0.2361	0	0	0
														AASDH	BC015096.1	1.70629	1.77552			0.0504	0.0391	0.0313	0.0089904		0.0276	0	0	0.0049815
														DSCR8	BC117304.1	1.70235	0.868285			0.2152	0.0397	0.016	0		0.041	0	0	0.0089636
														IFT22	BC004522.2	1.69582	0.629038			0.0042232	0.0131	0	0		0.1161	0.022	0	0
														ZNF165	NM_003447.2	1.69321	1.62981			0.2039	0.0181	0.0017187	0		0.00043573	0	0	0
														CUL4A	NM_001008895.1	1.68763	1.68238			0.011	0.1011	0.0105	0		0.00020915	0	0	0
														METTL21A	NM_145280.3	1.68761	1.02732			0.0267	0.0001426	0.0024661	0		0	0	0	0
														DGUOK	NM_080916.1	1.68736	1.03351			0.1762	0	0.00253	0		0.0375	0.0015602	0	0.0043922
														TEX9	TEX9	1.68701	1.3571			0.1104	0.0863	0.00027603	8.91e-05		0	0	0	0.0055338
														TOLLIP	NM_019009.2	1.68662	0.708625			0.0912	0.0556	0.0020828	0		0.0553	0	0	0
														EIF2A	BC011885.1	1.6757	0.836602			0.0797	0.1898	0.008455	0		0	0	0	0
														PDZD8	NM_173791.3	1.67487	0.204727			0.1494	0.044	0.0033152	0		0.0057792	0	0	0.011
														WDR61	NM_025234.1	1.66901	1.46376			0.1971	0.0055756	0.0020015	0		0.0191	0	0	0.0156
														TBC1D23	BC010221.1	1.65675	0.790838			0.1196	0.038	0.0269	0		0.024	0.00091625	0	0
														IL17RB	NM_018725.3	1.64962	0.788093			0.0712	0.0138	0.0031032	0		0.0012346	0.0023529	0	0
														CSNK1G3	BC047567.1	1.64524	2.19737			0.0708	0.0015056	0	0		0	0.016	0	0
														PRMT2	BC000727.2	1.64252	0.618664			0.1363	0.0010073	0.0855	0.0866		0	0	0	0
														REG3G	NM_001008387.1	1.63342	0.657534			0.00018975	0.1067	0.0069592	0		0.0485	0.0524	0	0.2462
														CA8	NM_004056.4	1.62437	0.952606			0.0448	0.0156	0	0.00058713		0.0122	0.0174	0	0
														SLC35F5	NM_025181.2	1.61987	0.826319			0.1021	0.1232	0.0024234	0		0.0049673	0.0029563	0	0
														PEX19	NM_002857.2	1.61969	0.710844			0.1047	0.0156	0.00017665	0		0.0236	0	0	0
														UBE2D3	NM_181892.1	1.61679	0.964791			0.045	0.0598	0.0311	0		0.0019608	0.00114	0	0
														EIF4E	BC012611.1	1.61634	1.10105			0.1511	0.0215	0.0117	0.0011353		0	0.0101	0	0
														NFS1	ENST00000306750	1.6159	1.46544			0.0354	0.0953	0	0		0.1036	0	0	0
														FAM104B	NM_138362.1	1.59818	1.34007			0.1817	0.0514	0.0023018	0.0166		0.0751	0.00045752	0	0.0829
														APOBEC3B	BC053859.1	1.59353	0.628832			0.1497	0.0682	0	0		0.0231	0.0066275	0	0
														DACH1	NM_080760	1.59325	0.47342			0.0172	0.0926	0.0255	0.0013425		0.0137	0	0	0
														MCEE	NM_032601.2	1.58924	0.491357			0.0498	0.0876	0.0105	0.0357		0.0242	0	0	0.3663
														PXK	BC014479.1	1.58667	1.15116			0.067	0.0031077	0	0.1443		0.0056423	0	0	0.00021787
														COQ10A	NM_001099337.1	1.57731	0.495817			0.0677	0.0555	0.0065913	0.0096182		0.00094496	0.0087518	0	0
														ZNF706	NM_016096.3	1.57559	0.783833			0.0875	0.022	0.0642	0		0.4119	0.00042523	0	0
														CHAC2	NM_001008708.1	1.57526	0.918058			0.1017	0.0441	0.0361	0		0.0518	0.014	0	0.107
														CDK7	BC005298.1	1.57306	0.67828			0.1315	0.0014504	0.0070166	0.0588		0.1675	0	0	0
														MTFR1	BC043498.2	1.57199	0.991255			0.0070028	0.0143	0.0345	0.0076976		0.0326	0	0	0.00028011
														IMPAD1	BC017797.1	1.57142	1.70466			0.05	0.0012928	0	0		0	0.00011367	0	0
														CPA1	BC005279.1	1.56905	0.511875			0.0633	0.0769	0.0424	0.0177		0.0013391	0.0022491	0	0
														ZNF223	NM_013361.2	1.56903	1.39186			0.0734	0.0745	0.0491	0		0.0337	0	0	0.0019092
														SUMO1	NM_001005782.1	1.56858	1.32031			0.1041	0.0523	0.0124	0.0024331		0.0013235	0	0	0
														EDARADD	NM_080738.2	1.56622	0.744392			0.0484	0.0058517	0.0673	0		0.0172	0.2027	0	3.7e-05
														METTL16	BC001213.1	1.55733	0.681848			0.1203	0.1388	0	0		0	0.0387	0	0
														NUDT6	NM_007083.3	1.55491	0.749538			0.044	0.181	0.0233	0.00039823		0	0.0012209	0	0.0013943
														PSMD14	NM_005805.2	1.55367	1.14075			0.1272	0.0941	0.0261	0		0.0074991	0.0445	0	0
														ATP6V1D	NM_015994.2	1.55273	0.671161			0.0686	0.0026907	3.32e-05	0.0001316		0.0143	0	0	0.0092593
														STIP1	NM_006819.2	1.53711	0.597382			0	0.0111	0.0048717	0.0050794		0.092	0	0	0
														RWDD1	NM_015952.2	1.53434	0.710594			0.00084388	0.012	0.0025778	0.0021142		0.0552	3.38e-05	0	0
														MOCS3	NM_014484.3	1.53277	2.216			0.076	0.00084706	0.1178	0.1287		0	0.00564	0	0.00014524
														PRUNE2	NM_138818.2	1.53193	0.435439			0.082	0.018	0	0.0011503		0.0985	0	0	0
														PPM1K	NM_152542.2	1.52669	0.249488			0.0973	0	0.0063529	0		0.0118	0.0058147	0	0
														ZADH2	BC010734.1	1.52566	1.87937			0.1328	0.0348	0.0076855	0		0.00114	0	0	0.0432
														DNAAF2	BC011400.1	1.52207	0.379855			0.2422	0.0841	0.0036975	0.00011227		0	0.0045378	0	0.0067974
														SLC35B1	BC011888.2	1.52118	1.35005			0.0952	0.0233	0.00011155	0.0046094		0	0	0	0.0033613
														CASC4	ENST00000360824	1.52098	1.52844			0.1179	0.0362	0.013	0		0.0774	0	0	0.0044761
														POLR2C	NM_032940.2	1.51894	1.31166			0.0237	0.122	0.0389	0		0.028	0.00030166	0	0.0085279
														VWA5A	NM_014622.4	1.51642	1.3166			0.1441	0.073	0.071	0.00060911		0.0475	0.0012434	0	6.65e-05
														EPT1	BC021229.2	1.51612	0.974798			0.2593	0.0445	0.1165	0		0.0029668	0.0011971	0	0.00052994
														COL4A3BP	NM_031361.1	1.51224	0.626101			0.0691	0.0943	0.0111	0.0001426		0.0017607	0.00456	0	0
														HIPK3	HIPK3	1.50967	0.499092			0.0598	0.0026339	0.087	0		0	0	0	0
														MED28	NM_025205.3	1.50757	0.659589			0.0135	0.0678	0.0281	0		0.1544	0	0	0.0056901
														SERTM1	NM_203451.1	1.50583	0.560971			0.1131	0.0282	0.00024336	0		0.1116	0	0	0.0054299
														PPAPDC1B	BC033025.1	1.50523	0.642161			0.0072512	0.0292	0.0093979	0.0019048		0.0229	0.0011765	0	0.0001265
														CCT5	NM_012073.3	1.49765	0.928117			0.0476	0.0248	0.0031526	0		0.00029412	0.1661	0	0.1525
														RRAGA	NM_006570.4	1.49757	1.01691			0.2205	0.0575	0.0186	0		0	0	0	0
														C6orf203	NM_016487.2	1.49457	1.28796			0.1303	0.03	0.0122	0.000536		0.0691	0.00010599	0	0
														GLO1	BC015934.1	1.49228	0.85952			0.2117	0.0658	0.0026757	0		0.0032843	0	0	0
														THUMPD3	BC001622.1	1.49207	0.610404			0.1179	0.0134	0	0.0022074		0.00011884	0.0252	0	0
														MRPS14	NM_022100.1	1.47184	1.38002			0.0458	0.0774	0	0		0	0	0	0
														RAPGEF4	BC024004.2	1.46857	1.12222			0.1559	0.0906	0.00031487	0.0194		0.1351	0.0203	0	0
														WDR20	BC028387.2	1.46276	1.04262			0.0679	0.0131	0.0097471	0		0.0078431	0	0	0
														PPIE	NM_203457.1	1.46088	1.4952			0.0465	0.0171	0	0		0.2182	0	0	0
														ZNF75A	BC051366.1	1.45784	1.09059			0.1836	0.0247	0.0072021	0		0.0023173	0	0	0
														KRR1	BC026107.2	1.44286	0.743471			0.002783	0.0136	0	0		0.0017094	0	0	0
														HNRNPC	BC089438.1	1.44135	1.52522			0.0437	0.0659	0	0		0.086	0	0	0
														HSDL2	BC004331.1	1.43868	0.7986			0.1241	0.0574	0.0169	7.33e-05		0	0.00017301	0	0
														PPP2R5C	BC016183.1	1.43645	0.321052			0.0215	0.0578	0.0009903	0		0.2163	0	0	0.0021999
														COX15	NM_078470.2	1.42807	0.827723			0.0595	0.0369	0	0.0007451		0.0662	0	0	0
														ESF1	NM_016649	1.42779	0.632285			0.2079	0.00057564	0.00074003	0.0034366		0.0317	0	0	0.0045327
														BCAT2	NM_001190.2	1.4249	2.13838			0.0098831	0.1002	0	0		0.0187	0	0	0
														IRAK4	NM_016123.1	1.42372	0.563733			0.146	0.1088	0.0212	0		0.0239	0	0	0.0179
														SS18L1	BC034494.2	1.4076	0.658917			0.1071	0.0047472	0.00016759	0.0012478		0	0	0	0.0018018
														MPI	BC017351.2	1.40665	0.564083			0.1185	0.0797	0	0		0	0	0	0.0023965
														NECAP1	BC002888.2	1.40518	1.27403			0.0516	0.0025456	0.0017387	0		0.0419	0.00042232	0	0
														STX3	NM_004177.3	1.40477	0.878852			0.1231	0.0723	0.0851	0		0.00038785	0	0	0.0879
														LYRM2	NM_020466.3	1.40381	1.53764			0.0558	0.0299	0	0.0804		0.0016495	0	0	0
														GTF2I	BC099907.1	1.40087	1.23755			0.2402	0.0283	0.072	0		0.0067227	0.1867	0	0.2372
														ECD	BC000721	1.3986	0.661294			0.0807	0.00076726	0	0.0097891		0.0231	0.265	0	0
														C18orf25	NM_145055.2	1.39804	1.05172			0.1309	0	0	0		0	0	0	0.0282
														ING3	ENST00000315883	1.39291	1.06437			0.0795	0.0187	0.0045017	0.0089364		0.0331	0.0083201	0	0.0798
														TMEM107	BC070231.1	1.38646	0.821272			0.08	0	0	0		0.0176	0.0078688	0	0.00018899
														TOX3	XM_941030.1	1.38084	0.871355			0.1734	0.0090169	0.0073842	0		0	0	0	0.0106
														PPME1	NM_016147.1	1.37047	0.551711			0.0184	0.0697	0.0010364	0		0	0.00028835	0	0.0224
														ARL2	NM_001667.1	1.36693	0.407617			0.0305	0.0311	0	0		0.0414	0.00054998	0	0.00046685
														SDR42E1	BC019670.1	1.35985	0.579942			0.0621	0.0304	0.00033637	0		0.218	0.0308	0	0.0034245
														LNP1	LNP1	1.35755	0.891153			0.0619	0.0347	0.0015672	0		0.262	0	0	0
														NAPA	NM_003827.2	1.34995	0.449817			0.1269	0.0782	0.0011395	0		0.0101	8.17e-05	0	0.0181
														PRKAA2	NM_006252.2	1.34453	0.511196			0.0847	0.0183	0.035	0.0144		0.1014	0	0	0.00093777
														PTK2	BC035404.2	1.34156	0.803233			0.0692	0	0.0042484	2.31e-05		0.0029265	0	0	2.67e-05
														SLC2A6	BC013740.1	1.34039	1.02312			0.2236	0.0018576	0	0.0004138		0.045	0.1847	0	0.00087146
														PPM1A	NM_021003.2	1.33699	1.02549			0.1285	0.0938	0.0067402	0		0.0977	0.0422	0	0
														TCEAL1	NM_001006639.1	1.33449	1.64986			0.0536	0.1945	0.00068201	0		0.0513	0	0	0
														MAPRE2	NM_014268.1	1.3329	0.730003			0.058	0.0229	0	0.00075415		0	0.0194	0	0
														TMEM208	NM_014187.2	1.3285	0.67968			0.1666	0.1146	0.00053993	0		0.0071691	0	0	0
														TTC1	BC000942.3	1.32761	0.525875			0.118	0.0841	0.0021296	0		0	0	0	0
														CETN2	NM_004344.1	1.32741	0.577504			0.04	0.0671	0	0		0.4331	0.0924	0	0
														ELL2	NM_012081.3	1.32732	0.912056			0.0030769	0	0	0.0038036		0	0.001241	0	0
														CNOT7	ENST00000361272	1.32427	0.680355			0.2899	0.0151	0	0		0.0232	0	0	0
														HOMER2	NM_004839.2	1.32356	0.863799			0.0321	0.0073737	0.0128	0		0.0566	0	0	0.00048469
														NSF	BC030613.2	1.32251	1.07643			0.0354	0.1357	0	0.009402		0	0	0	0
														RNF114	NM_018683.3	1.32234	0.570332			0.1441	0.0213	0.0768	0		0	0.00051151	0	0.0040352
														AKR1C1	NM_001353.5	1.32132	0.957666			0.3236	0.1327	0	0		0.0268	0	0	0
														ESM1	BC011989.1	1.32016	1.15557			0.0953	0.1235	0.0010155	0		0.1462	0	0	0
														MMP10	NM_002425.1	1.31471	0.71977			0.0485	0.011	0.0016715	0		0.0387	0.0015273	0	0
														SETD6	BC022451.1	1.31098	1.11487			0.178	0.0614	0	0.0159		0.1702	0.0147	0	0
														SNW1	NM_012245.2	1.31029	1.02635			0.0118	0.0094877	0.0443	0		0.2949	0.1788	0	0.0045541
														SLC25A26	BC012852.1	1.3076	0.938113			0.1843	0.0562	0.0116	8.8e-05		0.0123	0	0	0
														DTNA	BC005300.1	1.30366	1.49127			0.0281	0.0097639	0.00012943	0		0	0.0484	0	0
														DDHD2	BC010504.1	1.30101	0.953648			0.1282	0	0.0052026	0.0312		0	0	0	0.0181
														PLCL2	NM_015184.2	1.30081	0.661231			0.1332	0.0158	0.022	0		0.0126	0	0	0
														MCCC1	BC004214.2	1.30036	0.358991			0.2839	0.0581	0	0		0.0583	0.082	0	0.0107
														TOM1L1	BC029396.1	1.30004	0.640938			0.1661	0.0088324	0.0238	8.66e-05		0	0	0	0
														AK9	NM_145025.2	1.29963	1.74238			0.171	0.0468	0	0		0	0	0	0.0851
														TMEM9	NM_016456.2	1.29912	0.721581			0.1537	0.0522	0.0027523	0.00053774		0	0	0	0
														CYP39A1	BC010358.1	1.29753	0.622633			0.1085	0.0010084	0.0002465	0		0.0303	0	0	0.0089426
														MORN2	BC102032.1	1.28456	0.480787			0.0527	0.1153	0.0037412	0.0038956		0.1731	0.1813	0	0.00016171
														GOT2	BC000525.2	1.28278	0.389525			0.0261	0.0588	0.0096115	0		0.0309	0.00021787	0	0
														PSPC1	BC014184.1	1.28092	0.360663			0.1673	0.0302	0	0		0.0349	0	0	0
														GLT1D1	BC043528.1	1.27753	0.647236			0.0723	0.0325	0	0.00068083		0.0091119	0	0	0
														ZNF644	NM_016620.2	1.27723	1.05817			0.1019	0.00030166	0	0		0.1857	0.0468	0	0
														ZNF410	NM_021188.1	1.27398	0.623327			0.0171	0.041	0.0028438	0		0	0	0	0
														RSL24D1	BC016312.1	1.27391	1.09791			0.0743	0.0057541	0	0		5.68e-05	0.0045119	0	0
														ZFAND1	BC022251.2	1.27169	0.763961			0.1751	0.00079491	0.00020718	0.8146		0	0	0	0
														MMAA	NM_172250.1	1.26612	1.09067			0.085	0.0105	0.0139	0.00012805		0	0	0	0
														ACTRT3	BC007289.1	1.26566	0.502886			0.1652	0.0017309	0.0344	0		0.0428	0.0015788	0	0
														DTD2	NM_080664.2	1.25705	0.454557			0.0768	0	0.0021977	0		0	0.0122	0	0
														PAPOLA	NM_032632.3	1.25279	0.823093			0.0903	0.1001	0.1571	0.0354		0.0053825	0.0074652	0	0
														PSMD12	NM_002816.3	1.25243	1.12533			0.2662	0.0013072	0.00015366	0.00073645		0.0272	0	0	0
														AKIRIN2	NM_018064.2	1.24708	0.336691			0.0582	0.0708	0.00017825	0.0041861		0.1462	0	0	0
														PIFO	NM_181643.2	1.2464	1.12938			0.0959	0.00068526	5.63e-05	0		0	0	0	0
														SORBS2	BC011883.1	1.24561	2.17682			0.0558	0.0069537	0	0.0046275		0.0126	0	0	0
														SQLE	NM_003129.3	1.24119	0.461002			0.00042976	0.1216	0	0		0.09	0	0	0
														C3orf14	NM_020685.3	1.24064	1.25616			0.1389	0.0184	0.0013605	0		0	0.0045213	0	0
														FIBP	NM_004214.4	1.24002	0.795748			0.1916	0	9.78e-06	0		0.0026647	0.026	0	0.0018597
														DYNC2LI1	BC058823.1	1.23991	0.669603			0.1391	0.0555	0.0235	0.0010191		0.0915	0	0	0
														SERINC1	NM_020755.2	1.2352	1.49156			0.0561	0.00055233	0.00031194	0		0.0142	0.0082314	0	0
														MED4	NM_014166.2	1.23414	1.1028			0.0186	0.0013341	0.0088103	0		0.0217	0.0374	0	0
														KIRREL2	BC007312.1	1.22784	0.786107			0.0866	0.014	7.56e-05	0.00067544		0	0.0032777	0	0
														C12orf65	BC020885.1	1.22328	0.506393			0.108	0.0429	0	0		0	0.001738	0	0.1668
														RPAIN	NM_001033002.1	1.22292	0.674839			0.1068	0.107	0.0049366	0		0	0	0	0.013
														SIL1	NM_022464.4	1.21753	0.509439			0.03	0.0352	0.0684	0.0021234		0	0.0503	0	0
														UHRF1BP1L	BC014891.1	1.21578	0.888942			0.0576	0.1532	0.0028955	0.00070142		0	0.0029132	0	0
														DUSP26	BC003115.1	1.21556	0.985036			0.0159	0.1001	0.00038179	0.005237		0	0	0	0
														SYN1	NM_133499	1.21543	0.573539			0.2423	0.0314	0.00077692	0		0	0	0	0
														ORC4	NM_002552.2	1.21335	1.25569			0.1273	0.112	0.0125	0.0031113		0	0	0	0
														COX7C	NM_001867.2	1.21005	1.83634			0.0451	0.0736	0.0005632	0		0.0312	0.0253	0	0
														ZSCAN31	NM_145909.1	1.2066	1.4559			0.0636	0.0319	0	0.0023727		0.0405	0.0049953	0	0.1709
														WBSCR22	BC001780.1	1.20499	0.599354			0.1161	0.0153	0.0035788	0.0013685		0	0	0	0
														KPNA1	NM_002264.2	1.20288	0.564804			0.0237	0.0145	0.0028157	0		0.3913	0	0	0
														COA3	NM_001040431.1	1.20266	0.833334			0.0017078	0.0255	4.52e-05	0.0209		0.0616	0.00080321	0	0
														PFDN4	NM_002623.3	1.19912	1.49637			0.0367	0.0621	0.0011935	0		0	0	0	0
														AKT3	NM_005465.3	1.19885	0.993157			0.1547	0.0080094	0.0104	0		0	0	0	0
														FGGY	NM_018291.2	1.19777	0.761747			0.0785	0.0447	0	0		0	0	0	0
														CEP76	NM_024899.2	1.19484	0.622409			0.0433	0.0714	0.0128	0.0010944		0.0021569	0.00027233	0	0.0366
														EAF1	BC041329.2	1.19021	1.12879			0.0325	0.0389	0.0050034	0.0066308		0	0.2243	0	0.2187
														TMEM59	NM_004872.3	1.188	0.846922			0.1412	0.0115	0.0219	0.002789		0.00053476	0.0352	0	0
														SURF2	NM_017503.2	1.18767	1.03318			0.1266	0.063	0.005719	0		0	0	0	0
														CEP57	BC039711.1	1.18672	0.545508			0.2172	0.0224	0.0001976	0.0072207		0.0004183	0.00066208	0	0
														RAD23B	BC020973.2	1.18257	1.22244			0.1537	0.0518	0.0218	0.0012262		0.0186	0	0	0
														SIMC1	ENST00000332772	1.18256	0.445128			0.0639	0.0607	0	0.0031373		0.0016903	0.0544	0	0.0525
														AGPAT5	NM_018361.3	1.17693	0.706636			0.2113	0.0284	0.0179	0.0136		0	0.1544	0	0
														RAB39B	NM_171998.2	1.16959	0.635579			0.0438	0.0522	0.009115	0		0.252	0.2099	0	0
														MRPL27	NM_148570.1	1.16818	0.715274			0.2364	0.052	0.0267	0		0.00011047	0.0701	0	0
														ATP6V0E2	BC015899.1	1.16797	1.04764			0.0664	0.0596	0.0011334	0		0	0	0	0
														MRS2	BC001028.1	1.16756	1.90432			0.0956	0.0675	0.003886	0.0784		0.0175	0.0212	0	0
														RRM2B	AL137348	1.16721	0.416558			0.0896	0.0305	0	0.00032434		0.00051354	0.002187	0	0
														DUSP26	NM_024025.1	1.16426	0.662022			0.1979	0.0264	0.0060824	0		0.0040764	0	0	0
														RAB4A	NM_004578.2	1.16138	0.996758			0.1251	0	0.025	0.004983		0.0079333	0.0252	0	0.0384
														AUH	BC020722.1	1.16125	0.747195			0.00057041	0.0441	0.00054091	0.0050495		0.1527	0.0306	0	0
														CYB5D2	NM_144611.2	1.16091	0.810948			0.1766	0.0237	0.0123	0.00038297		0.1093	0.00013219	0	0
														CLCN4	NM_001830.2	1.15113	0.637245			0.1079	0.0388	0.00012236	0		0.0497	0	0	0.0287
														GAD2	NM_000818.1	1.15025	0.581813			0.2266	0.0575	0.0271	0.0037356		0	0	0	0.049
														FSD1L	BC036746.1	1.14723	0.297836			0.2042	0.0519	0.0025952	0		0.0043455	0	0	0
														AK6	NM_016283.4	1.14538	1.21791			0.1554	0.0495	0.0032076	0		0.2462	0.0012768	0	0
														EIF5	BC032866.2	1.13607	0.890239			0.1128	0.0163	0.0025293	0.0304		0.0274	0.0819	0	0
														NUAK2	NM_030952.1	1.13582	0.56856			0.2769	0.0547	0	0.012		0	0	0	0
														MAPK10	NM_002753.2	1.13549	0.759032			0.124	0.045	0	8.94e-05		0	0.0159	0	0
														LAPTM4B	BC014129.2	1.13537	0.709394			0.1722	0.009569	0.0090128	0.00094176		0.0066812	0	0	0
														CLTA	NM_001833.1	1.13501	0.744605			0.0532	0.0258	0.0134	0.0223		0	0	0	0
														DYNC1I1	BC032945.2	1.13443	0.661091			0.2691	0	0.0034488	0.00018131		0.0318	0.00075415	0	0
														APH1B	NM_031301.2	1.13294	0.781961			0.1083	0.0162	0.0063593	0		0.0050528	0.0013072	0	0
														SOD2	BC016934.1	1.12995	1.14679			0.0588	0.0425	0.0284	0.0058749		0.0011204	0.3007	0	0
														KLHL36	NM_024731.2	1.12599	0.572702			0.2296	0.0362	0.0066176	0		6.22e-05	0	0	0
														MSI2	NM_138962.2	1.12039	1.48954			0.0724	0.0242	0.019	0.0268		0.0037951	0	0	0
														HSBP1	NM_001537.2	1.11884	0.431787			0.1319	0.0144	0.0192	0.0016064		0.0033333	0	0	0
														TCEAL2	NM_080390.3	1.11819	0.931079			0.0835	0.0809	0.0143	0.0030041		0	0	0	0
														FAXC	NM_032511.1	1.11198	0.356169			0.1639	0.05	0.0114	0.0030737		0.0017018	0	0	0
														UNC5D	NM_080872	1.11164	0.792833			0.0629	0.0237	0	0		0.1012	0	0	0
														STXBP6	NM_014178.6	1.11129	0.594789			0.2147	0.0090836	0.00092351	0.00019366		0.0015406	0	0	0
														SKA2	NM_182620.2	1.10803	0.393483			0.0848	0.0664	0.0011076	0.0369		0.0104	0.021	0	0.0181
														GNB5	NM_006578.3	1.10793	1.0102			0.1472	0	0.0137	0.0145		0.0524	0	0	5.37e-05
														DCUN1D1	NM_020640.2	1.10785	0.483946			0.1043	0.0438	0.0023294	0.0483		0.0019844	0	0	0
														DOLK	BC035556.1	1.10781	0.467172			0.0141	0.0851	0	0.0566		0	0.0593	0	0
														NCBP2-AS2	BC062368.1	1.10745	0.68264			0.1126	0.2079	0.0346	0.0032177		0	0	0	0
														NIPSNAP3A	NM_015469.1	1.10678	0.678463			0.072	0.0183	0.0095521	0		0.0621	0.0638	0	0
														SSR1	BC007710.2	1.10477	0.513283			0.1016	0.0607	0	0.0056517		0.0826	0.00062389	0	0
														GLO1	BC011365.1	1.09994	0.487387			0.1645	0.0244	0	0.0059003		0.0503	0	0	0
														TCEAL4	NM_001006935.1	1.09976	0.682532			0.0818	0.0514	0.0261	0		4.96e-05	0.0001364	0	0
														ALG13	BC117379.1	1.0994	1.29381			0.0671	0.0639	0.0043068	0		0.0425	0	0	0
														SPCS1	BC000884.1	1.09918	0.765973			0.1522	0.0101	0.0269	0		0.1529	0	0	0.00034314
														CHGB	NM_001819.1	1.09783	0.725126			0.0288	0.0011469	0.0329	0.0359		0	0.3472	0	0
														PITRM1	BC005025.1	1.08975	0.602976			0.15	0.0838	0.0605	0.00023021		0.0017255	0	0	0.018
														PCDHB13	NM_018933.2	1.08906	0.78764			0.1657	0.0318	0.0323	0		0.104	0.002549	0	0.0018755
														SAMD8	NM_144660.1	1.08857	0.772724			0.1039	0.0129	0.0021735	0.0026735		0.00037348	0.0006536	0	0
														PHLPP2	BX647823	1.08784	1.22501			0.0924	0.0006708	0.0101	0		0	0.0657	0	0
														UBXN4	BX647662	1.08348	0.566886			0.168	0.0055917	0	0.00020197		0	0.0073769	0	0
														ACTL6A	NM_004301.3	1.07781	0.588644			0.2053	0.0885	0.0043629	0.00090028		0.0185	0.0010893	0	0
														BBS4	BC027624.2	1.07498	0.576796			0.0244	0.042	0.0003606	0.0039524		0.0069382	0	0	0
														SARNP	NM_033082.1	1.07245	1.58502			0.0134	0.0309	0	0.00010186		0.0012687	0	0	0
														VAPB	NM_004738.3	1.0722	1.22446			0.1494	0.0071919	0.0102	0.0056712		0.0076394	0	0	0
														THNSL1	NM_024838.3	1.07187	1.11073			0.2254	0.0164	0.0049862	0.002272		0.0604	0.0918	0	0
														SLC7A8	NM_012244.2	1.06935	0.906537			0.3718	0.0272	0.0057407	0		0	0	0	0.0866
														ZNF79	NM_007135.1	1.06671	0.548115			0.1827	0.0288	0.00056814	0		0.0048869	0.0514	0	0
														TMEM126A	NM_032273.2	1.06512	0.36403			0.1678	0.0239	0.0087848	0.0102		0.1322	0	0	0.00061422
														GCLM	NM_002061.2	1.06473	0.343006			0.1085	0.0195	0	0		0.1321	0	0	0.0038612
														MRPL47	NM_177988.1	1.06325	1.62377			0.0616	0.0682	0.0076974	0.0059624		0.1063	0	0	0
														CMTM8	BC041390.2	1.06247	0.918466			0.0974	0.0973	0.0045799	0		0	0	0	0
														PECR	NM_018441.3	1.05967	0.749435			0.0652	0.0381	0.0085296	0.0028152		0.109	0	0	0
														TBC1D23	BC020955.1	1.05758	1.13007			0.0577	0.0082389	0.0261	0		0.0059913	0.0651	0	0.0030303
														GKAP1	NM_025211.2	1.05668	1.26417			0.0833	0.0371	0.0027311	0.1968		0.0020915	0	0	0.00023296
														RAB22A	NM_020673.2	1.05443	1.5229			0.0751	0	0.0093126	0		0.0039216	0.0101	0	0.0316
														ST3GAL6	NM_006100.2	1.05422	0.832687			0.1484	0.0363	0.00033762	0.0024774		0	0.0276	0	0.0259
														PSMB5	NM_002797.2	1.04939	0.758503			0.0512	0.0633	0.0041441	0.0524		0	0	0	0
														BBS10	BC026355.1	1.04921	0.510157			0.0993	0.00022624	0.0055565	0		0.0495	0	0	0.00041719
														RNF14	NM_183398.1	1.04356	1.2467			0.186	0.0016043	0	0		0.0071685	0	0	0.00049496
														ZCCHC17	NM_016505.2	1.04142	0.611139			0.169	0.0056795	0.0107	0.0017297		0.0324	0.00010186	0	0
														GFOD2	BC000757.2	1.04061	0.491529			0.1118	0.0345	0.0026647	0.0058644		0.0012478	0	0	0
														PSMB6	NM_002798.1	1.03677	0.990685			0.1432	0.0801	0	0		0.0776	0	0	0.0744
														PDCD2L	NM_032346.1	1.03492	1.18002			0.2377	0.0631	0	0.00027488		0.0188	0	0	0.0262
														FKBP2	NM_004470.2	1.03383	0.892057			0.1684	0.00012129	0.0032827	0		0.0012928	0.0004104	0	0
														C2orf15	NM_144706.2	1.03369	0.778912			0.1263	0.0926	0.0062032	0.01		0.0094118	0.0016176	0	0
														VAT1L	NM_020927.1	1.03226	0.52319			0.104	0.0161	0.001853	0		0	0	0	0
														SLC39A9	NM_018375.2	1.03121	0.828268			0.0631	0.0614	0.0016942	0.0032096		0.0022477	0.0113	0	0
														TRAPPC4	NM_016146.1	1.03095	0.663155			0.0587	0.0818	0.0279	0		0.0013072	0	0	0
														AGA	NM_000027.2	1.02957	0.308715			0.002451	0.0999	0.0021718	0		0.0398	0	0	0.052
														DUSP3	NM_004090.2	1.02943	0.980169			0.205	0.2831	0.02	0		0.00025031	0	0	0.0012955
														TRMT12	BC011713.2	1.029	0.794167			0.1952	0.0401	0.0404	0.00096585		0	0.001771	0	0.004121
														TMEM33	BC000948.2	1.02899	0.42231			0.1241	0.0035806	0.00086083	0		0	0	0	0
														TAF9B	NM_015975.4	1.02897	0.56188			0.2881	0.052	0.0014706	0		0.007451	0	0	0
														PTCD2	BC018720.1	1.02176	0.634985			0.1757	0.0136	0.00037285	0.0011517		0.0544	0	0	0
														ZXDB	NM_007157	1.02116	1.51676			0.0425	0.0070588	0.0247	0.0159		0.1704	0.000516	0	0
														MORN4	BC022054.1	1.01407	1.07715			0.0375	0.0035908	0.00071869	0		0.0537	0	0	0
														PSMA3	NM_002788.2	1.0127	0.488136			0.0618	0.0228	0.0060691	0		0.0803	0	0	0
														KIAA1586	NM_020931.1	1.01252	1.10286			0.0757	0.066	0.0017571	0.0032166		0.0083247	0	0	0
														THAP7	BC004346.1	1.01103	0.677441			0.0491	0.0114	0.0173	0		0	0	0	0
														EIF3L	NM_016091.2	1.0086	0.821459			0.0628	0.1769	0.00026144	0.00064464		0.0042017	8.34e-05	0	0
														LMBRD1	NM_018368.2	1.00741	0.799255			0.1373	0.0044588	0.0064219	0.002138		0.0135	0	0	0
														THNSL1	BC016697.1	1.00657	1.4287			0.0677	0.0221	0.0124	0.0024862		0.1094	0	0	0
														USP46	NM_022832.2	1.0062	0.525032			0.0249	0.0699	0.0194	0		0.009165	0	0	0.00074697
														POMP	NM_015932.2	1.0061	0.894807			0.1613	0.0257	0.0555	0		0	0	0	0.0001705
														ASB3	NM_016115.3	1.00472	0.370611			0.0013545	0.00071301	0.0079757	0		0.004065	0	0	0.00075094
														SPAG16	NM_001025436.1	1.00453	0.789582			0.0738	0.0272	0	0.00073114		0.0323	0	0	0
														TSN	NM_004622.2	1.00433	0.854449			0.2432	0.0079054	0.0030129	0.00022538		0	0.1497	0	0
														ECI1	BC009631.1	1.00427	0.357122			0.0282	0.0536	0	0.00025958		0	0	0	0
														TRMT112	NM_016404.1	1.00362	1.18113			0.0345	0.0118	0	0.0019232		0	0	0	0
														SIMC1	NM_198567.1	1.00267	0.714442			0.0394	0.0104	0.0198	0		0.033	0.0021116	0	0
														MIS12	NM_024039.1	1.00052	0.992983			0.051	0.0068505	0.00011935	0		0.0255	0	0	0
														SLC27A2	BC057770.1	0.997853	0.604011			0.1199	0.035	0	0.0011288		0.0196	0	0	0
														ATMIN	BC002701.2	0.994287	0.732877			0.0073338	0.0073678	0.0027504	0.00018854		0	0.00080989	0	0.0107
														APPL2	BC033731.1	0.992481	0.541276			0.2079	0.0272	8.14e-05	0.0094807		0	0	0	0
														UFD1L	NM_005659.5	0.989891	0.389682			0.1023	0.0070426	0.0014827	0.0301		0.0021475	0.0003268	0	0
														TMEM135	NM_022918.2	0.987683	0.552672			0.0255	0.0068698	0.0126	0.0143		0.0015251	0	0	0
														ZBTB8A	XM_001124597.1	0.986755	0.560946			0.0012066	0.0287	0	0		0.088	0	0	0
														DIABLO	NM_019887.3	0.985237	0.684461			0.027	0.1041	0.0013046	0.026		0.0282	0	0	0
														CEP63	NM_001042400.1	0.980458	0.474901			0.0517	0.0569	0.0111	0.0020111		0.0517	0	0	0
														TIMM17B	NM_005834.1	0.980365	1.32571			0.1048	0.05	0.0267	0		0.0003268	0.0046685	0	0
														SURF4	NM_033161.2	0.980223	0.63489			0.0156	0.0906	0.0275	0		0.2242	0.0128	0	0
														SLC16A9	SLC16A9	0.979186	1.26658			0.1268	0.0949	0.013	0		0	0	0	0
														TMOD1	BC002660.2	0.979098	0.359678			0.1454	0.1685	0	0		0.0497	0	0	0.0073629
														HAX1	BC016730.1	0.974302	0.443145			0.079	0.00013219	0	0		0.0054064	0.14	0	0
														MARVELD2	NM_001038603.1	0.971241	2.02989			0.0125	0.0841	0.0242	0		0.0142	0	0	0
														RRN3	ENST00000219758	0.968889	2.33173			0.1956	0.0404	0.0048053	0.0084583		0	0.0011299	0	0
														ZMYND11	BC034784.1	0.966907	0.438524			0.1008	0.0589	0	0		0.0002139	0	0	0.0128
														XPR1	NM_004736.2	0.965488	0.496733			0.0922	0.0227	0.0163	0.0001806		0.0011671	0	0	0
														DHPS	NM_001930.2	0.961943	0.470284			0.2619	0.0295	0.01	0.00011884		0.1161	0.0101	0	0.1059
														RINT1	NM_021930.3	0.961662	1.08542			0.0882	0.0182	0	0.00050497		0.0218	0.0162	0	0
														PIGH	NM_004569.3	0.960807	0.241172			0.007507	0.0816	0	0		0.0382	0	0	0
														COX20	NM_198076.4	0.956077	0.656637			0.0845	0.0196	0.0024425	0		0	0	0	0.00083185
														BOLA3	NM_212552.2	0.953977	1.17373			0.223	0.0665	0	0.0011654		0.0168	0.00067873	0	0
														WDR45B	BC007838.1	0.953606	0.730795			0.01	0.0097896	0	0		0.079	0.0161	0	0
														C11orf65	NM_152587.3	0.953325	1.46034			0.0674	0.02	0.00022031	0.00088396		0.0185	0.0054902	0	0.0621
														UBA3	NM_198195.1	0.952151	0.266679			0.1106	0.0504	0.0073877	0.1054		0.0288	0.0272	0	0
														MPV17	NM_002437.4	0.951925	0.640283			0.2331	0.0441	0.0080851	0		0.0032832	0	0	0
														C15orf57	NM_052849.2	0.951499	0.897468			0.1266	0.0021799	0.0284	0		0.00027045	0	0	0
														RITA1	NM_032848.1	0.951117	0.403242			0.0253	0	0.0023114	0.0004902		0	0	0	0.0050298
														PRDX3	BC008435.1	0.951044	0.630291			0.2024	0.0089945	0	0		0	0.0023392	0	0
														ERLIN2	NM_007175.5	0.950548	0.254762			0.2927	0	0	0.0022662		0.0305	0.0131	0	0
														FAM179B	BC057255.2	0.949036	0.841222			0.0688	0.023	0	0.0036184		0.0826	0	0	0
														LAMTOR5	NM_006402.2	0.948898	0.425952			0.2939	0.029	0.0076711	0		0.0154	0.00016807	0	0
														LINC00116	Q8NCU8	0.94766	0.351371			0.2129	0.011	0	0.0062652		0.0038593	0	0	0.0282
														CDH6	BC000019.2	0.947233	0.718093			0.1435	0.0193	0	0.0017986		0.0401	0	0	0
														NDUFS5	NM_004552.1	0.946199	0.467451			0.1758	0.0211	0.0189	0		0.0046287	0.0067291	0	0.0377
														LYSMD2	NM_153374.1	0.94544	0.635372			0.0294	0	0.00071937	0		0	0	0	0.00028694
														TMEM258	NM_014206.1	0.944388	2.52943			0.1001	0.0775	0.0245	0		0.0033333	0	0	0
														DLAT	NM_001931.2	0.944287	1.65137			0.3091	0.0476	0	0.0167		0	0	0	0
														IGSF11	NM_001015887.1	0.942129	0.198774			0.1111	0.0161	0.0156	4.14e-05		0.0247	0.0003268	0	0
														COX11	BC005895.1	0.942088	0.231065			0.1544	0.0481	0.0032656	0		0.0167	0.0682	0	0.00098039
														VEZF1	NM_007146	0.940584	0.434678			0.0524	0.0541	0.032	0		0.0002064	0	0	0.0167
														RAPGEF4	BC040183.2	0.940036	0.765258			0.2842	0.00019608	0.0464	0		0	0	0	0
														PMAIP1	BC032663.1	0.939919	0.582102			0.2182	0.1465	0.0026738	0		0	0	0	0
														MRS2	BC069009.1	0.936228	0.509875			0.0589	0.0759	0	0		0.023	0	0	0
														ARHGEF9	ARHGEF9	0.935937	0.735656			0.097	0.0039036	0	0.0020976		0.0773	0	0	0
														AMZ2P1	BC073870.1	0.932775	0.722647			0.0194	0.0175	0.0766	0		0.0017974	0	0	0
														SAMD11	BC024295.2	0.932577	1.60152			0.3029	0.0381	0.0311	6.57e-05		0.00014174	0	0	0
														PYROXD1	NM_024854.2	0.932252	0.539243			0.1942	0.0096743	0	9.12e-05		0	0.0010055	0	0
														SMC3	BC047324.1	0.930453	0.982736			0.0146	0.0075127	0.0040433	7.16e-05		0	0.0045752	0	0
														BECN1	NM_003766.2	0.93022	0.40038			0.2279	0.026	0.0029153	0.0119		0	0.00031797	0	8.91e-05
														RIC3	NM_024557.2	0.929874	0.830114			0.0137	0.0441	0	0		4.51e-05	0	0	0
														TIGD1	BC063500.1	0.92972	0.558548			0.1847	0.0189	0.0025927	0		0.0558	0	0	0.005472
														WWC1	BC042553	0.926093	0.473765			0.0838	0.0777	0.0107	0		0.00082559	0	0	0
														TBC1D15	TBC1D15	0.923582	0.299066			0.1801	0.0348	0.0288	0.00022945		0.0731	0	0	0
														CYFIP2	BC026892.1	0.922893	0.43059			0.1414	0.0782	0.0177	0.00073574		0.00075901	0	0	0
														RPL4	NM_000968.2	0.921624	0.67862			0.0494	0.0492	0.0304	0		0	0	0	0
														SH3BGR	BC006371.2	0.919521	0.318362			0.2575	0.0571	0.0142	0.0081827		0.0304	0.0143	0	0.1918
														PPP1CB	NM_002709.2	0.918359	0.329012			0.1619	0.0042881	0.001448	0		0	0.0084034	0	0
														RSL24D1	NM_016304.2	0.91779	0.623362			0.1444	0.0547	0.0241	0		0.0641	0	0	0
														HDHD2	NM_032124.3	0.917643	0.659913			0.0414	0.00059928	0.0034011	0		0.0074946	0.00135	0	0
														TMEM42	NM_144638.1	0.916518	0.421716			0.094	0.0284	0.0131	0.0073274		0.0103	0.0931	0	0
														MAP4K3	MAP4K3	0.915369	0.919758			0.1709	0.00055926	0.0069328	0		0	0.0010521	0	0.0003435
														CHD2	BC007347.2	0.91505	0.633358			0.1203	0.0133	0	0		0.0161	0.0013973	0	0.001913
														SLC25A26	NM_001009938.1	0.914466	0.64233			0.2934	0.0383	8.99e-05	0		0.0041394	0	0	0
														GPN2	BC007815.2	0.914102	0.484167			0.063	0.0145	0.002322	0		0	0	0	0
														FBXO11	NM_025133.3	0.912062	0.76176			0.0092157	0.0484	0.0133	0.0020039		0.1222	0.0125	0	0
														UBE2Q1	BC015316.1	0.912033	0.643288			0.176	0.0599	0	0		0.1138	0	0	0.288
														DPH3	NM_206831.1	0.906087	0.478029			0.2207	0.00012516	0.0362	0		0.0561	0	0	0
														SRBD1	BC032538.1	0.904363	0.323645			0.2041	0.0233	0.011	0.0019017		0.0657	0	0	0
														OSBPL6	BC052259.1	0.903754	0.365756			0.1695	0.0251	0.017	0		0	0.0069073	0	0.00017825
														ZC2HC1C	NM_001042430.1	0.902195	0.388164			0.1419	0.0037511	0	0		0.0519	0.0055527	0	0.1846
														POLI	BC032662.1	0.901505	0.318557			0.0492	0.0271	0.0181	0		0.277	0	0	0
														ATP6V1G1	NM_004888.3	0.899183	0.586988			0.1525	0.0058824	0.0154	0		0	0.0696	0	0
														CCNY	NM_145012.3	0.89843	0.665233			0.2358	0.0131	0.0036601	0		0.1703	0.0249	0	0
														MED6	NM_005466.2	0.894493	0.470502			0.3218	0.0465	0.0027774	0		0.0122	0	0	0.0429
														C1orf74	NM_152485.2	0.894118	0.943709			0.0958	0.0197	0.0044617	0		0.057	0.0619	0	0
														CHCHD6	NM_032343.1	0.893573	0.975114			0.1531	0.0248	0.0052136	0.0038915		0.0041796	0	0	0
														LRRC40	NM_017768.3	0.891544	0.624956			0.2021	0.034	0.002893	0		0	0.0015251	0	0
														ALG2	ENST00000319033	0.887656	0.459556			0.03	0.019	0.0042368	0		0	0.0008058	0	0.1869
														EID3	NM_001008394.1	0.88741	0.81605			0.1634	0.0183	0.0033091	0		0.0038235	0	0	0
														RPS6KA6	NM_014496.1	0.88598	1.71582			0.3852	0.0032305	0.0304	0.0053221		0.0008879	0	0	0
														MAPK1IP1L	NM_144578.3	0.884704	0.977312			0.0751	0.0035928	0.0067915	0.00090157		0.0475	0	0	0.0196
														SARS	BC009390.2	0.884119	0.360174			0.2706	0.00049496	0.0051796	0		0.0363	0	0	0
														CYP2U1	BC012027.1	0.881561	0.251838			0.1651	0.0081011	0.00025031	0.00024234		0	0.053	0	0
														KAT2B	NM_003884.3	0.877664	0.68308			0.0222	0.0397	0.0089791	0.00053476		0	0.0019839	0	0
														SLCO4C1	NM_180991	0.876176	1.11275			0.0425	0.0128	8.47e-05	0		0	0.0014623	0	0
														DDOST	NM_005216.4	0.875404	1.08652			0.1084	0.0091924	2.25e-05	0		0.0729	5.09e-05	0	0
														PCNP	BC013916.1	0.872421	1.10575			0	0.01	0.00013219	7.51e-05		0.0014132	0.1759	0	0
														AMPH	BC034376.1	0.871719	0.718584			0.0050151	0	0.0015296	0		0.0019141	0.0030691	0	0
														LINC00909	NM_001008234.1	0.870284	1.06626			0.064	0.0231	0.0064071	0.0152		0.0336	0	0	0
														ANAPC16	NM_173473.2	0.869955	0.811736			0.0613	0.0113	0.0311	0.0089912		0.000253	0	0	0
														EIF2B3	BC018728.1	0.869252	0.733595			0.0137	0.0489	0.019	0.0028287		0	0.0010043	0	0.0068311
														SNX13	BC045667.1	0.869047	0.795068			0.0293	0.0385	0.0298	0.0092768		0.0548	0	0	0.0511
														RIMS2	NM_014677.2	0.868678	0.66277			0.0297	0.016		0.0108		0.0252	0.0046346	0	0
														NIPSNAP3B	NM_018376.2	0.868019	0.634074				0.035		0		0.00025138	0.0010695	0	0
														GTPBP8	ENST00000295864	0.867794	0.388504				0.0568		0		0	0	0	0
														ERLEC1	NM_015701.2	0.865987	0.742085				0.0184		0		0.0135	0	0	0
														HRAS	BC006499.2	0.865703	0.246488				0.0075051		0.011		0	0	0	0
														ARG2	BC029050.1	0.865109	0.469974				0.0476		0.00036199		0.001012	0	0	0.0936
														SENP2	NM_021627.2	0.864921	0.682526				0.0149		0.0017805		0	0.00042017	0	0.0029826
														MEA1	NM_014623.2	0.864264	0.789069				0.0143		0.0025931		0.0089888	0.0011494	0	0.0724
														SFR1	BC020892.2	0.863659	1.18073				0.0126		0.0073784		0.00088035	0	0	0.003144
														ARFGAP3	NM_014570.3	0.862433	0.574133				0.00074854		0.007254		0.0047582	0.0063509	0	0
														RAD51C	ENST00000308321	0.86243	0.836419				0.0471		0		0	0	0	0
														VPS37A	BC067754.1	0.862358	0.800802				0.0626		0.0129		0.1255	0	0	0
														TRIAP1	NM_016399.2	0.860551	0.373219				0.0302		0		0.0733	0.00036869	0	0
														KCNK17	BC025726.1	0.859809	0.460014				0.00059676		0.0027807		0.0837	0	0	0
														ZNF428	NM_182498.2	0.859248	0.612851				0.0238		8.91e-06		0.00058598	0.0604	0	0
														KLHDC4	NM_017566.2	0.859245	0.723784				0.0356		0		0.1575	0	0	0
														TADA2A	NM_001488.3	0.856773	0.630713				0.0581		0.0046635		0.02	0.0016532	0	0
														CAPN7	NM_014296.2	0.855381	0.672917				0.0056956		0.0204		0.0024879	0	0	0.00072029
														HAUS6	NM_017645.3	0.855131	0.245152				0.0053866		0		0	0	0	0
														RAB18	NM_021252.3	0.85267	0.660771				0.0035917		0.0013891		0	0.0157	0	0
														ERICH5	BC062359.1	0.849943	0.44063				0.0278		0.0171		0.1608	0	0	0
														LARP4	BC063479.1	0.849815	0.608745				0.0114		0		0.0129	0	0	0
														SSTR1	NM_001049.2	0.84932	0.456102				0.0781		0.0013755		0.1362	0.000733	0	0
														STX1A	NM_004603.3	0.848298	0.667222				0.0493		0.00011884		0.0096201	0.00030166	0	0
														ASPHD1	NM_181718.3	0.848152	0.8052				0.0156		0.00013072		0.0063025	0	0	0
														C1orf174	NM_207356.1	0.846939	0.440985				0.0464		0.006462		0	0.00015083	0	0.0355
														EXOG	BC104212.1	0.846702	0.474121				0.0969		0.0248		0	0	0	0.0026144
														PLEKHA1	NM_001001974.1	0.845885	0.399654				0.053		0		0.2534	0	0	0.00050601
														ANKRD46	BC050396.1	0.845864	0.305304				0.0619		0		0.107	0.0024614	0	0.0485
														RFX6	NM_173560.1	0.84368	0.569233				0.0318		0		0	0.00033613	0	0
														EXD2	NM_018199.1	0.8428	0.430922				0.0321		0.469		0	0	0	0
														RBM47	RBM47	0.842698	1.5421				0.0931		0.0213		0	0	0	0
														ZFP69B	NM_023070.1	0.842577	0.298511				0.0279		0.3885		0.0028945	0	0	0.0095048
														PPM1D	NM_003620.2	0.842172	1.1248				0.0368		0.2592		0.00018454	0	0	0
														KLF10	NM_001032282.1	0.842083	0.415176				0.0546		0.3328		0	0.00047695	0	0.0061002
														MICU2	NM_152726.1	0.841911	0.631472				0.0615		0.1512		0.0216	0	0	0.0097509
														ZC3H14	NM_207662.2	0.840251	0.422219				0.0128		0.287		0.008182	0.00068358	0	0
														THAP4	BC000767.2	0.839901	1.32131				0.037		0.1875		0.0857	0.00016006	0	0.0526
														UEVLD	BC064566.1	0.837769	0.288234				0.0181		0.3509		0	0.0052288	0	0
														RBP1	NM_002899.2	0.837033	0.891132				0.0289				0.1137	0.0011509	0	0
														ARMCX5	NM_022838.2	0.834711	0.401477				0.0158				0	0.0013235	0	0
														TSPAN7	BC018036.1	0.834536	0.488883				0				0.1204	0	0	0.0265
														ALG9	NM_024740.2	0.834361	0.993151				0.0061381				0.0594	0.0545	0	0
														RAB11FIP1	BC077720.1	0.832762	0.60894				0.0247				0.0676	0	0	0
														DCPS	BC014532.1	0.83204	0.535326				0.0268				0.0015152	0.024	0	0.2354
														FAM98A	NM_015475.3	0.828912	0.726134				0.0445				0	0	0	0.002752
														POLK	BC014955.2	0.82874	0.579638				0.048				0.00085901	0	0	0
														BET1	NM_005868.4	0.827529	1.36396				0.0319				0.0010417	0.0169	0	0
														GTF2B	NM_001514.3	0.82582	1.02834				0				0.027	0	0	0
														PIGA	NM_020472.1	0.824862	0.480898				0.0507				0.0266	0	0	0
														TUSC3	NM_178234.1	0.823504	1.91123				7.69e-05				0.0037763	0.0145	0	0
														DNAJA4	BC031044.1	0.822709	0.861913				0.071				0.00073529	0.0042353	0	0
														DFFA	NM_004401.2	0.822049	1.03097				0.0421				0	0	0	0
														PDS5A	BC041361.1	0.821951	0.339863				0.0261				0.00075679	0	0	0
														VPS29	NM_016226.2	0.821789	0.438367				0.0169				0	0	0	0
														USP6NL	XM_927409.2	0.819875	0.59769				0.0132				0.0625	0.0115	0	0
														TIMM23	NM_006327.3	0.819368	0.388079				0.0356				0.012	0.00084034	0	0
														DMAP1	NM_019100.4	0.818976	1.65874				0.0125				0.0434	0.0020284	0	0.0313
														SECISBP2	BC036109.1	0.818344	0.889556				0.0243				0.0281	0	0	0
														UBXN8	NM_005671.2	0.817842	0.295773				0.0164				0.00022409	0.0082956	0	0
														PHOSPHO2	NM_001008489.2	0.816206	0.643714				0.1172				0.0159	0.0054155	0	0
														RSF1	NM_016578	0.816184	0.395816				0.0033512				0.05	0.0035596	0	0
														CELA3A	BC008383.1	0.815769	0.813509				0				0	0.0117	0	0
														IMP3	NM_018285.2	0.815665	0.438154				0.0013369				0.1561	0	0	0
														PSMD5	NM_005047.2	0.815176	0.890096				0.0191				0	0	0	0.00081841
														RRAGB	NM_006064.3	0.814017	1.36093				0.0508				0.199	0.0846	0	0
														ANKRD46	NM_198401.2	0.813069	0.30103				0.0029947				0.0037433	0	0	0
														ZPLD1	BC031261.1	0.812502	1.1998				0.1621				0.0022258	0.1507	0	0
														SERPINB2	BC012609.1	0.81248	0.560563				0.0415				0.00063025	0	0	0.0397
														VSTM2A	NM_182546.1	0.812358	0.491233				0.0021786				0.0049941	0	0	0
														ZNF670	NM_033213.2	0.811886	1.10746				0.0175				0.0021597	0.0001162	0	0
														ZNF317	BC078154.1	0.811119	0.503983				0.0041971				0.00038259	0	0	0
														NDUFAF5	NM_001039375.1	0.809737	0.262437				0.0275				0.0043762	0	0	0
														PPIL4	NM_139126.2	0.807402	0.56315				0.0020718				0.1195	0.0268	0	0
														RHOQ	NM_012249.3	0.804618	0.914595				0.0159				0	0.0166	0	0
														TCERG1L	BC093639.1	0.803759	0.857629				0.0021095				0	0.226	0	0
														PLRG1	BC020786.1	0.79865	0.88965				0.0069264				0	0	0	0
														BLMH	NM_000386.2	0.7982	0.309326				0				0	0	0	0
														BEGAIN	NM_020836.2	0.796265	0.282494				0.0021593				0.0029539	0	0	0
														LZTFL1	BC025988.2	0.796157	0.514002								0.001426	0.0042121	0	0
														CNPY2	BC001027.2	0.796074	0.786527								4.78e-05	0	0	0.00014418
														FBXO28	NM_015176.1	0.796051	0.441263								0	0.2672	0	0
														C11orf70	NM_032930.1	0.795812	0.545564								0.0185	0	0	0
														TEX2	BC036672.1	0.795176	0.445472								0.0236	0	0	0
														GLOD4	BC008605.1	0.794846	0.665398								0	0.0045911	0	0
														CALCOCO2	BC004130.2	0.794383	0.253762								0.0103	0	0	0
														EMC3	NM_018447.1	0.793159	0.684046								0	0	0	0
														RAB9B	NM_016370.1	0.792919	0.440192								7e-05	0.00028011	0	0
														NCKIPSD	BC026280.1	0.792085	0.511527								0	0	0	0.0183
														RTCA	BC012604.1	0.791485	0.928542								0.0103	0	0	0.1309
														ZNF664	NM_152437.1	0.789066	0.50374								0.0014838	0.0041201	0	0
														PIK3R4	NM_014602.1	0.788045	1.38573								0.0386	0	0	0
														JADE1	NM_024900.3	0.787895	0.378667								0	0.0224	0	0
														MRPL50	BC032008.1	0.787837	1.25633								0	0	0	0
														ZNF667-AS1	BC008651.1	0.787362	0.826577								0	0	0	0
														COMMD9	BC010892.1	0.786923	0.597272								0	0	0	0
														RPS27L	BC047648.1	0.786737	1.24384								0	0.001771	0	0
														UTP15	BC013064.1	0.785495	0.294117								0	0	0	0.0011884
														DNAJC8	NM_014280.2	0.784006	0.500108								0.0068836	0.00018155	0	0.0152
														FGGY	ENST00000371210	0.783985	0.330249								0	0	0	0
														ZNF766	NM_001010851.2	0.783727	0.390117								0.0015504	0	0	0
														SOD2	BC012423.1	0.782316	0.525692								0.0052856	0.0068503	0	0
														TUBD1	BC000258.1	0.779609	0.39132								0.1569	0.0037726	0	0
														ACP1	NM_004300.2	0.778772	0.480766								0.0084574	0.0024879	0	0
														ZC3H7A	BC012575.1	0.778669	0.920839								0.0311	0	0	0
														MEIS2	NM_002399.2	0.778228	0.869488								0	0	0	0
														CD200	BC031103.1	0.776998	0.653012								0.0415	0.0323	0	0
														TP53TG1	BC068535.1	0.776861	0.568671								0	0.0001368	0	0.1472
														ZNF93	ZNF93	0.775646	0.515471								0.0026144	0.015	0	0.0013808
														RARS2	BC022341.1	0.773487	0.385557								0.0067538	0	0	0
														SYT17	NM_016524.2	0.773078	0.524816								0.0073338	0	0	0
														LNX1	BC034737.1	0.771479	0.777766								0	0.0077094	0	0
														RUNDC3A	NM_006695.3	0.770855	0.514415								0.0041152	0	0	0
														SCOC	NM_032547.1	0.768848	0.527736								0.0995	0	0	0
														TMEM106B	BC039741.2	0.768089	0.787862								0	0.1315	0	0
														RSL24D1	BC008499.1	0.767631	0.958166								0.1817	0.0006734	0	0
														TOR1AIP1	BC023247.1	0.767326	0.810863								0.0956	0.1017	0	0
														APOBEC2	NM_006789.2	0.766531	0.804476								0	0	0	0
														TMEM59	BC095464.1	0.765714	1.70478								0.0297	0	0	0
														CDK5RAP1	NM_016408.2	0.765665	0.57356								0	0.0029584	0	0
														USP16	BC030777.2	0.765526	0.669644								0.0331	0.0992	0	0
														USP10	BC000263.1	0.76384	0.441965								0	0.00028835	0	0
														ARL5A	NM_012097.3	0.763511	0.450117								0.2779	0	0	0
														GTPBP8	ENST00000295864	0.762274	0.513829								0.002508	0	0	0
														TTC39A	BC004399.1	0.761317	0.362154								0.00072622	0.0561	0	0.0060213
														TUBB1	NM_030773.2	0.760501	0.293482								0.0365	0	0	0
														CUL2	NM_003591.2	0.759865	1.0335								0.0221	4.08e-05	0	0
														TOMM70A	BC065555.1	0.758801	0.544156								0	0	0	0
														PKIA	NM_006823.2	0.758014	0.440607								0	0	0	0
														SNX16	NM_022133.2	0.757408	0.414024								0	0.0502	0	0
														IFT57	NM_018010.2	0.756813	0.709961								0.005631	0	0	0
														TYW3	BC071765.1	0.756736	0.515224								0.00047534	0	0	0
														ZNF415	BC069668.1	0.754719	0.332532								0	0.0006536	0	0
														NKAP	BC015354.1	0.754151	0.212798								0	0.1806	0	0
														ZNF175	NM_007147.2	0.752296	0.409101								0.1528	0.0269	0	0.0094538
														SACM1L	BC016559.1	0.749143	1.28128								0.0030691	0	0	0
														LIN54	BX640966	0.748685	0.558246								0.0247	0	0	0
														ZNF540	ZNF540	0.747865	0.434107								0.0028728	0	0	0.0181
														SAR1B	NM_016103.2	0.7475	0.454244								0	0	0	0
														PNPLA4	NM_004650.1	0.747273	2.41572								0.00021198	0	0	0
														KATNBL1	NM_024713.1	0.746856	1.30296								0.187	0.0013462	0	0
														TMEM261	BC009510.2	0.746116	0.471341								0	0	0	0
														CPSF2	NM_017437.1	0.745781	0.506532								0.0043432	0.000181	0	0
														LIN7C	NM_018362.2	0.745757	0.856446								0.00088428	0	0	0
														TCERG1L	NM_174937.1	0.744318	0.283294								0	0.0095945	0	0
														ZNF507	NM_014910.2	0.744018	0.395957								0.0399	0	0	0
														CMAS	BC016609.1	0.743181	0.350066								0.039	0	0	0
														TTI1	TTI1	0.742889	1.28124								0	0	0	0.00056022
														C4orf3	NM_001001701.1	0.742888	0.7519								0.002139	0	0	0
														DENR	NM_003677.3	0.741361	1.06615								0.0055786	0	0	0
														BAG5	BC050551.1	0.740848	0.848587								0	0	0	0
														SUGT1	NM_006704.2	0.740782	0.707711								0.00028011	0.0111	0	0
														CDC42EP3	NM_006449.3	0.740621	0.314328								0.0481	0	0	0
														ERCC8	NM_001007234.1	0.74015	0.558712								0	0.00052288	0	0
														DDR1	NM_001954.3	0.739789	0.432348								0.0097279	0	0	0
														HDAC8	NM_018486.1	0.739201	0.70006								0	0.2005	0	0
														C4orf27	NM_017867.1	0.73894	0.719454								0	0.00028694	0	0
														EI24	NM_004879.3	0.738919	0.868843								0	0	0	0
														FNDC3A	ENST00000337156	0.73793	1.39814								0.00036311	0.2206	0	0
														PQBP1	NM_005710.2	0.736887	0.554246								0	0	0	0.0080329
														METTL5	NM_014168.2	0.735806	0.309454								0.5026	0	0	0
														EIF4E	BC035166.1	0.730321	0.948094								0.0266	0	0	0
														METTL14	NM_020961.2	0.729771	0.484658								0	0.1637	0	0
														HCCS	BC001691.2	0.728101	0.681886								0.00033477	0.3271	0	0
														GORASP2	NM_015530.3	0.726245	0.492658								0	0	0	0
														GPN3	BC031024.1	0.72458	0.478837								0.0609	0	0	0
														HUS1	NM_004507.2	0.722977	1.12867								0.0676	0	0	0
														SNRNP27	NM_006857.1	0.722802	0.8073								0.0638	0	0	0
														STAU2	BC008369.1	0.72212	0.58729								0.0128	0	0	0
														ID2	NM_002166.4	0.721883	0.596815								0.0675	0.0020915	0	0
														ZNF277	ENST00000361946	0.720333	0.6596								0.0101	0	0	0
														NECAP1	NM_015509.2	0.720175	0.250697								0.0332	0	0	8e-05
														HDAC8	BC050433.1	0.720103	0.469183								0.0122	0.0027778	0	0
														EVI5	NM_005665	0.719262	0.37366								0	0.196	0	0.2856
														DDX20	BC031062.1	0.718727	0.410162								5.52e-05	0	0	0
														FBXL16	NM_153350.2	0.718605	0.42331								0.0091811	0.022	0	0
														RASGEF1A	BC022548.1	0.718597	0.220544								0	0	0	0.0021878
														SNAP29	NM_004782.2	0.718063	0.235044								0	0.0319	0	0
														C7orf55	NM_197964.1	0.717142	0.420801								0.0178	0.0028581	0	0.00087146
														DNAJC8	NM_014280.1	0.716838	0.849946								0.019	0	0	0
														PIK3C3	NM_002647.2	0.715801	0.184406								0.0001657	0	0	0
														ABHD13	NM_032859.2	0.715303	0.816642								0.0224	0	0	0.00059913
														C7orf25	BC000769.2	0.714885	0.451537								0	0	0	0
														LINC01023	XM_003403784.1	0.714682	0.38005								0	0.0012912	0	0
														RAB33B	NM_031296.1	0.713989	0.586214								0	0	0	0.0171
														NPHP4	BC040520.1	0.713927	0.702551								0	0.0349	0	0
														INTS9	BC025267.1	0.713121	0.336466								0.0702	0.0004128	0	0
														NDFIP2	BC026126.2	0.713017	0.374727								0.0897	0	0	0.0262
														IFIT5	NM_012420.1	0.712945	0.388059								0.1612	0	0	0
														TMEM163	NM_030923.2	0.709891	0.822849								9.8e-05	0	0	0
														NRAS	NM_002524.2	0.707385	0.576863								0.0086275	0	0	0
														ZUFSP	BC016879.1	0.707288	0.957546								5.45e-05	0.0181	0	0
														TRMT112	BC029482.2	0.704582	0.345463								0	0	0	0
														ODC1	NM_002539.1	0.704415	0.506268								0	0.1121	0	0
														PELI2	NM_021255.2	0.703872	0.631315								0	0	0	0.0011884
														RGS7	NM_002924.2	0.702768	0.339738								0	0	0	0.0124
														RAD21	NM_006265.1	0.702529	0.309426								0.0013072	0.1704	0	0
														SUB1	BC010537.1	0.702448	0.43977								0	0.0141	0	0
														UBE2F	NM_080678.1	0.701194	0.520742								0.00060332	0	0	0
														ARHGAP24	BC047918.1	0.700868	0.602939								0.0135	0	0	0.00060332
														DSCR8	BC015981.1	0.70071	0.548369								0.00083333	0	0	0.00068358
														LCORL	NM_153686.4	0.69942	0.890807								0.00073529	0.0024341	0	0.0077166
														RAD51C	NM_002876.2	0.69931	0.679603								0.004902	0	0	0
														ASB9	BC001244.1	0.698808	0.625195								0	0.00060332	0	0.0063413
														CXXC4	NM_025212.1	0.697014	0.848607								0.1	0.0809	0	0
														STX12	NM_177424.1	0.695993	0.476512								0	0	0	0
														UBE3A	BC002582.2	0.693816	1.70836								0.0224	0.00062389	0	0
														IRX1	NM_024337	0.6922	0.283493								0.0244	0	0	0
														PRMT6	NM_018137.1	0.69135	0.166422								0	0	0	0
														HELQ	BC011863.2	0.689893	0.260929								0.0035878	0	0	0
														ILF2	NM_004515.2	0.689864	0.194946								0.1724	0	0	0.0018717
														CDADC1	NM_030911.1	0.689725	0.457949								0.3522	0	0	0.0142
														HEPACAM2	NM_198151.1	0.688635	0.767163								0.0036323	0	0	0
														CYB5R1	NM_016243.2	0.687934	0.423859								0	0	0	0
														UBE2B	NM_003337.2	0.686992	0.832172								0.0068966	0.0879	0	0
														ACAT2	BC000408.2	0.685374	0.566547								0.0406	0.0097007	0	0
														TMEM30A	BC009006.1	0.685301	0.234966								0.0324	0	0	0
														CPA2	BC007009.1	0.683726	0.452339								0.0025847	0	0	0
														TCEB3	NM_003198.1	0.683551	0.650782								0.0057162	0.1115	0	0
														MKRN2	NM_014160.3	0.681478	0.408764								0.0548	0	0	0.1695
														ANKRA2	NM_023039.2	0.681227	0.392612								0.0132	0	0	0
														NMB	BC008603.1	0.681117	0.617924								0.0057516	0	0	0
														KLHL11	NM_018143.1	0.680974	0.548263								0.0043468	0.0557	0	0.00023412
														SSX2IP	NM_014021.2	0.680044	0.351021								0	0	0	0
														ARNT2	BC051335.1	0.679599	0.139708								0	0.0080299	0	0
														EIF4A2	BC016295.2	0.678434	0.436973								0	0.0123	0	0
														CCDC112	NM_152549.1	0.677409	0.574902								0	0	0	0
														SSB	BC001289	0.677133	0.421839								0.1314	0	0	0
														LDOC1	NM_012317.2	0.675589	0.4108								0	0.0006536	0	0
														OXSM	NM_017897.1	0.67487	0.420733								0.4817	0.0047505	0	0
														RRAS2	NM_012250.3	0.674723	0.177591								0	0	0	0
														ARHGEF3	NM_019555.1	0.674182	0.565834								4.46e-05	0	0	0
														MDH2	BC001917.1	0.674023	0.268888								0.0152	0	0	0
														SUN1	BC013613.1	0.673933	0.256469								0.00011884	0.0031746	0	0
														CISD1	NM_018464.2	0.673402	0.489967								0.0018301	0	0	0
														TRMT11	ENST00000450358	0.671721	0.285192								0.0004902	3.5e-05	0	0
														ARFIP1	NM_001025595.1	0.670611	0.438506								0.0441	0.00079884	0	0
														YPEL2	NM_001005404.3	0.669114	0.410833								0.0229	0	0	0
														PSMB4	BC000331.1	0.66844	0.434102								0.2276	0	0	0
														CLIP4	NM_024692.3	0.66821	0.548965								0.00017301	0.0053808	0	0
														CHCHD5	NM_032309.2	0.667553	0.238943								0.1152	0.0054818	0	0
														PRMT2	NM_001535.2	0.666461	0.3112								0.001267	0.0030575	0	0
														PKIB	NM_032471.4	0.665673	0.354227								0.0018839	0	0	0
														JAZF1	BC042441.1	0.66398	0.317172								0.5256	0.0346	0	0
														ZBTB8A	BC015239.1	0.663847	0.232222								0.1251	0.0025138	0	0
														COCH	BC007230.1	0.663497	0.417097								0.1704	0	0	0
														ZNF821	NM_017530.1	0.663481	0.461094								0.025	0.0022558	0	0.0084967
														ZNF34	BC004480.2	0.661811	0.344371								0.163	0.00061625	0	0
														AHCYL1	NM_006621.4	0.66154	0.222651								0.0173	0	0	0
														OLA1	NM_013341.3	0.661486	0.704685								0.0154	0.00046136	0	0.085
														GUF1	BC012338.1	0.660589	0.418487								0.0073371	0.00015898	0	8.71e-05
														GFOD2	BC000757.2	0.659815	0.739964								0.0014184	0	0	0
														DNAJA2	NM_005880.2	0.659526	0.817406								0.0031483	0.0232	0	0.00029784
														PROSC	NM_007198.2	0.659221	0.605804								0.0475	0.0035596	0	0
														ME1	NM_002395.3	0.658866	0.356687								0.022	0	0	0
														MEAF6	BC016328.1	0.658837	0.31781								0.007167	0.0694	0	0
														MPC2	NM_015415.1	0.657791	0.509461								0.0313	0	0	0
														OSCP1	BC018069.1	0.655899	0.392771								0	0.0034938	0	0
														ZADH2	NM_175907.3	0.655053	0.479085								0.0153	0	0	0
														MRPS33	NM_016071.2	0.654835	0.391968								0	0	0	0
														CYP39A1	NM_016593.3	0.654185	0.673769								0	0	0	0
														NMT2	BC006376.2	0.653368	0.716472								0.0013379	0	0	0
														ADSSL1	NM_152328.3	0.653361	0.463347								0.0004902	0	0	0
														TMEM25	BC051841.1	0.653102	0.493409								0.00095238	0.0063983	0	0.0279
														BCAS2	NM_005872.2	0.651937	0.653687								0.0020728	0	0	0
														SERAC1	NM_032861.2	0.651026	0.282212								0	0	0	0
														CCDC86	NM_024098.1	0.647942	0.225545								0.0030858	0	0	0
														HSPA13	BC036370.2	0.646926	0.702195								0.1808	0	0	0.0592
														COMMD2	BC046131.1	0.646878	0.496244								0.006205	0	0	0.0725
														TRUB1	NM_139169.3	0.646279	0.291895								0.0088532	0.0049704	0	0
														MARS	NM_004990.2	0.645329	0.683361								0.0025817	0	0	0.079
														CD99L2	BC025729.1	0.645104	0.244568								0.0058824	0.0188	0	0
														CGRRF1	BC015063.1	0.643754	1.07665								0.099	0.0653	0	0
														SOAT1	NM_003101.4	0.643466	0.239825								0.0474	0	0	0
														SIX2	NM_016932.3	0.642345	0.372963								0.026	0.0024314	0	0
														CCNB1IP1	NM_182849.1	0.642193	1.37399								0	0	0	0
														PDIA6	NM_005742.2	0.641101	0.959716								0.0046003	0	0	0.00039216
														ZNF404	ZNF404	0.640297	0.422674								0.0011827	0	0	0.00014524
														OARD1	NM_145063.2	0.640253	0.339447								0.0014087	0.0018975	0	0
														CYFIP2	BC011762.1	0.637969	1.02729								0	0.0035421	0	0.0243
														HIST2H2BE	BC098112.1	0.637652	0.289785								0.0324	0.0914	0	0
														TXNDC9	BC024223.2	0.637494	0.300384								0.0993	0	0	0
														WSCD2	NM_014653.2	0.637048	0.487584								0.0381	0	0	0
														THAP2	NM_031435.1	0.637012	0.231537								4.36e-05	0	0	0
														RCBTB1	BC038104.2	0.636674	0.357975								0.2436	0	0	0
														KPNA6	NM_012316.3	0.634935	0.564015								0.00047695	0	0	0
														NXPE3	NM_145037.1	0.634067	0.329685								0.0034236	0	0	0.00031373
														RNF219	BC028586.1	0.632967	0.287604								0	0.0030669	0	0
														PARM1	BC013294.2	0.631134	0.375813								0	0.0246	0	0
														PALM2	NM_001037293.1	0.630273	0.476108								0.0999	0.00028521	0	0
														TERF2	BC024890.1	0.629593	0.266065								0.0451	0	0	0
														UBA3	NM_198197.1	0.629005	0.848907								0.155	0.0057456	0	0
														CCBL2	BC000819.1	0.628625	1.50149								0.00011047	0	0	0
														UBE3C	BC026241.1	0.62684	0.492826								0.0488	0	0	0.0337
														BEND5	BC007932.2	0.626141	0.379565								0	0.0021597	0	0
														LINGO2	NM_152570.1	0.625263	0.560076								0.0249	0	0	0.0149
														FGG	NM_021870.2	0.624872	0.450334								0.0014838	0	0	0
														SLIRP	NM_031210.3	0.62462	1.53328								0	0	0	0
														TSG101	ENST00000251968	0.624269	0.447373								0	0	0	0
														PDE12	BC034978.2	0.624097	0.546134								0.0073452	0.0014361	0	0
														ATP5J	NM_001003701.1	0.622003	1.87994								0.0042907	0	0	0
														SF3B2	BC007610.1	0.621561	0.381813								0.048	0.0017878	0	0.0012588
														ALG2	NM_033087.3	0.621152	0.608894								0	0.0217	0	0
														EBNA1BP2	BC009175.2	0.620786	1.30329								0.0976	0	0	0
														ACAA2	BC001918.1	0.6207	0.223057								0.004902	0.00010142	0	0
														CWC15	NM_016403.2	0.620259	1.55359								0	0.0144	0	0
														TRNT1	NM_016000.2	0.619644	1.24895								0.0123	0	0	0
														DNAJB2	NM_001039550.1	0.619394	0.505374								0.0833	0.0028658	0	0
														MAPK10	BC051731.1	0.617824	0.190984								0.0073793	0.0204	0	0
														COX8A	NM_004074.2	0.617219	0.981824								0.00054902	0.0091082	0	0
														IDS	NM_000202.2	0.616287	0.409676								0.1067	0	0	0
														ZBTB11	ZBTB11	0.615898	0.372538								0	0	0	0
														QRICH1	NM_017730.2	0.615724	0.18969								0.0098973	0	0	0
														TMEM60	BC065930.1	0.614985	0.644896								0	0.0266	0	0.00036765
														LRRC57	BC058935.1	0.614672	0.635765								0.1032	0.0074074	0	0
														MRPL48	BC009764.1	0.614065	0.281854								0.0624	0	0	0
														ZFPL1	NM_006782.3	0.613479	0.149546								0.0010629	0.0141	0	0
														SEPHS1	NM_012247.3	0.609884	0.663504								0.0209	0	0	0
														PPA2	ENST00000380001	0.608968	0.311228								0	0.0184	0	0.0048309
														FKBP1B	NM_004116.2	0.608685	0.355043								0.2172	0	0	0
														IAPP	NM_000415.1	0.608447	0.363599								0.1044	0	0	0.0387
														YES1	NM_005433.3	0.60822	0.254144								4.67e-05	0	0	0
														PDE6D	NM_002601.2	0.608177	0.282567								0.1791	0	0	0
														HHEX	NM_002729.3	0.607183	0.248698								0.0037205	0.00079186	0	0
														MINA	BC014928.1	0.606972	0.830152								0	0	0	0
														FGFR1OP2	BC032143.2	0.605997	1.2664								0.0722	0	0	0
														GLIS3	BC033899	0.605087	0.342286								0.0563	0.00084034	0	0.0030812
														MRPL57	BC023616	0.605048	0.178367								0	0.0257	0	0
														ITFG1	NM_030790.2	0.60463	0.551788								0	0.0165	0	0
														MMRN1	MMRN1	0.604414	0.328137								0	0.0524	0	0.0004902
														PSMD10	NM_002814.2	0.604017	0.378884								0.1304	0.0126	0	0
														EID1	NM_014335.2	0.603596	0.333816								0	0.0102	0	0.0010142
														ICA1	BC008640.2	0.602706	0.756378								0.0002064	0.00080989	0	0
														WFS1	BC030130.2	0.600279	0.302033								0.0029572	0.0050788	0	0.0172
														RBM23	NM_018107.4	0.600118	0.535253								0	0	0	0
														ZNF330	NM_014487.2	0.599315	0.274225								0.00064026	0.0024668	0	0.3157
														NUBP1	NM_002484.2	0.598896	0.402104								0.0394	0.0016176	0	0.0048703
														POPDC3	NM_022361.3	0.598649	0.448913								0	0	0	0.00098039
														N6AMT2	NM_174928.1	0.598558	1.34581								0.0031863	0	0	0.00031553
														CEP57	NM_014679.3	0.598432	0.830009								0.001518	0	0	0
														SPATA33	NM_153025	0.59808	1.42045								0.0793	0	0	0
														SLC25A23	BC001656.1	0.59635	0.276244								0.0382	0	0	0
														ATP5F1	BC005960.1	0.595581	0.273559								0	0.0188	0	0.0149
														ZCCHC7	BC034022.1	0.595531	0.470301								0.0020111	0.2041	0	0.0014006
														CCDC53	BC010889.1	0.595297	0.774028								0.0483	0	0	0
														ADPRM	BC070155.1	0.594748	0.230024								0.0418	0.0015579	0	0
														LLPH	NM_032338.2	0.594427	0.317592								0.0004271	0.0239	0	0
														USP30	NM_032663.2	0.59442	0.295537								0.0911	0.0014902	0	0.00092272
														SLC7A5	NM_003486.5	0.594384	0.101082								0.0052606	0	0	0.2251
														CDC40	NM_015891.2	0.594313	0.541667								0.2267	0	0	0.00098039
														AGK	BC009775.1	0.593853	0.429934								0	0.0024303	0	0.003854
														OSBPL9	NM_148904.2	0.593682	0.889953								0.0256	0	0	0
														RNF141	NM_016422.3	0.593628	0.861546								0.0077846	0	0	0.0248
														AGGF1	BC032844.1	0.593284	0.291903								0	0.0467	0	0
														PPM1A	NM_177951.1	0.593124	0.681225								0	0.079	0	0.00053826
														ZNF280B	BC040020.2	0.590728	1.35688								0.00098039	0	0	0
														ORMDL2	NM_014182.3	0.590377	0.720773								0	0	0	0
														FAM50A	NM_004699.1	0.58989	0.466386								0	0	0	0.0777
														YEATS4	NM_006530.2	0.589568	0.306432								0.0276	0	0	0
														CBX6	BC012111.1	0.588536	0.489454								0.0036829	0	0	0
														ZFAND4	BC045587.1	0.58742	0.642464								0	0	0	0
														PCDHB15	BC038797	0.587098	0.242346								0.227	0	0	0.0551
														TMEM200A	NM_052913.2	0.586707	0.781262								0.0413	0	0	0.00037951
														CEP104	BC050721.1	0.586036	0.300815								0	5.85e-05	0	0
														UGDH	NM_003359.2	0.584101	0.532996								0.0024163	0.0136	0	0
														COX6C	NM_004374.2	0.582912	0.546969								0	0.0075918	0	0.0097255
														PAFAH1B3	NM_002573.2	0.582486	0.434943								0	0.0679	0	0
														HMCES	NM_001006109.1	0.582303	0.424666								0	0	0	0
														FRA10AC1	BC018007.1	0.581676	0.535297								0	0.0033718	0	0
														CRMP1	NM_001313.3	0.581623	0.343876								0.0291	0.2033	0	0
														ZCCHC8	BC065918.1	0.581132	1.01738								0.00026438	0.1139	0	0
														IREB2	BC017880.1	0.581101	0.662086								0.1532	0	0	0.019
														LRFN3	NM_024509.1	0.581025	0.455752								0.0081495	0	0	0
														MFSD6	BC050537.2	0.580804	1.16038								0	0.00048586	0	0
														HAUS2	NM_018097.1	0.579646	0.491114								0.00038732	0.00098039	0	0.032
														GMCL1	NM_178439.3	0.579256	1.09443								0	0	0	0.0014706
														CCNJ	NM_019084.2	0.57883	0.581907								0	0	0	0
														SLC35A5	NM_017945.2	0.57849	0.433262								0.1584	0.0113	0	0
														REEP5	BC065926.1	0.577085	0.266146								0	0	0	0
														CNNM3	BC007199.1	0.576681	0.777669								0.00067468	0	0	0
														AP1G1	NM_001030007.1	0.576434	0.355877								0.0947	0.0018674	0	0
														MAP2	NM_031845.2	0.575759	0.324792								0.0194	0	0	0.1032
														ZNF711	BC067294	0.575308	0.351975								0.036	0	0	0
														PSMC3	NM_002804.3	0.574894	0.293741								0.00050277	0.0053791	0	0
														PSMD10	NM_170750.1	0.574	0.363088								0.0406	0	0	0.0085928
														YWHAH	NM_003405.3	0.573283	0.528678								0.0458	0.0037205	0	0.00049911
														CHD2	BC020810.1	0.572891	0.68542								0	0	0	0.1386
														RNF10	NM_014868.3	0.57269	0.23555								0.0012549	0.0048802	0	0.00026144
														PARK7	NM_007262.3	0.572405	0.319283								0.0054604	0.0995	0	0
														TAF7	NM_005642.2	0.572084	0.553677								0	0.0068051	0	0
														ARV1	NM_022786.1	0.571223	1.85252								0	0.0377	0	0
														GOLPH3	NM_022130.3	0.571095	0.414758								0.0012066	0.0018018	0	0
														ATP6V1B2	BC030640.2	0.570564	0.45579								0	0	0	0
														COPB2	NM_004766.1	0.568762	0.539509								0	0	0	0
														MCFD2	NM_139279.3	0.568464	0.470005								0	0	0	0.0029265
														SEC63	NM_007214.3	0.568342	0.632276								0.0054652	0	0	0
														RNGTT	BC019954.1	0.567776	2.12303								0.0033274	9.8e-05	0	0
														ZNF195	ZNF195	0.567555	0.35562								0.1073	0	0	0
														AFF4	BC025700.1	0.566819	0.182291								0.0285	0	0	0
														TMEM39B	BC004364.1	0.566371	0.588544								0.0877	0	0	0
														RCAN2	BC038509.1	0.565966	0.392664								0.0123	0	0	0.00068201
														TXNL4A	NM_006701.2	0.562465	0.445955								0.0043217	0	0	0
														ARL6IP6	NM_152522.2	0.56068	0.975992								0.032	0.00019608	0	0.0206
														MPP6	BC023638	0.56054	0.173674								0.0044222	0	0	0.0051738
														RPF1	BC016051.1	0.560453	0.232593								0.0331	0	0	0
														ARMCX3	NM_016607.3	0.560177	0.704397								0.0029838	0	0	0
														TDP2	NM_016614.2	0.559761	0.461006								0.1441	0	0	0
														URI1	BC067259.1	0.558925	0.255605								0.0122	0.0287	0	0
														ROBO2	NM_002942.2	0.557792	0.478622								0	0.0224	0	0.014
														LYPD1	NM_144586.5	0.557337	0.167867								0.0799	0.0203	0	0
														VAMP4	BC007019.1	0.557332	0.893997								4.78e-05	0	0	0
														DERL1	NM_024295.3	0.55709	0.672494								0.00025715	0.0147	0	0
														IMPA1	NM_005536.2	0.556832	0.282486								0.162	0	0	0
														REG1A	NM_002909.3	0.55653	0.744604								0.0028235	0.0028922	0	0
														KLHDC4	BC001044.2	0.555982	0.349204								0	0.0191	0	0
														ZNF562	BC109062	0.554152	0.508788								0	0.0156	0	0
														SRPK2	NM_182691.1	0.552926	0.672444								0.0012018	0	0	0.0025641
														TNFRSF21	BC010241.1	0.55226	1.09693								0.0256	0.015	0	0
														DNALI1	BC046117.1	0.551398	0.443883								0	0	0	0
														ESM1	NM_007036.3	0.551213	0.635514								0.00031373	0	0	0.1014
														POLR1D	NM_015972.1	0.550424	0.42332								0.0072207	0.0002401	0	0.0006536
														SDHB	NM_003000.2	0.547834	0.407035								0.0913	0	0	0
														SMAP1	BC036123.1	0.547782	0.379559								0	0.00045752	0	0.1989
														GNG7	NM_052847.1	0.547712	0.568849								0	0	0	0
														PCMT1	BC008748.2	0.546969	0.432214								0.0079343	0	0	0.0060176
														HIBADH	NM_152740.2	0.546878	0.252556								0.00042167	0.1721	0	0
														GLS2	NM_013267	0.546826	0.52687								0.0108	0.001634	0	0
														UBA5	NM_024818.2	0.546567	0.614002								0	0.0144	0	0.0212
														WDR54	BC051753.1	0.546378	0.203476								0.0012889	0.00051282	0	0.1286
														HMCES	BC009993.2	0.546366	0.41281								0	0	0	0
														WDR25	BC067872.1	0.546159	0.291732								0.0797	0	0	0.0701
														HOMER2	NM_199331.1	0.545574	0.341883								0.0726	0	0	0.0161
														PMAIP1	NM_021127.1	0.545527	0.366753								0.0379	0.0033183	0	0
														CPE	NM_001873.1	0.545092	0.511671								0.0376	0.0012732	0	0
														CRYZL1	ENST00000420072	0.545079	0.18168								0.0043394	0	0	0
														NNT	BC032370.1	0.544914	0.320574								0.0383	0.0010131	0	0
														SAP18	NM_005870.3	0.544675	0.162849								0	0.035	0	0.1316
														FAM188A	BC020605.1	0.544667	0.276503								0	0	0	0.0019216
														EDARADD	BC046928.1	0.543963	0.383409								0.0055114	0	0	0.1814
														PDS5A	BC009650.1	0.543909	1.09016								0.0696	0.0444	0	0
														SRSF3	BC000914.1	0.543826	0.286418								0.0028117	0	0	0
														JADE1	NM_199320.2	0.542888	0.267084								0.0657	0.0066853	0	0
														LSM14A	BC016842.1	0.542807	0.455338								0	0.214	0	0
														ACTR6	NM_022496.2	0.542684	0.736675								0	0.0071329	0	0
														VPS29	NM_057180.1	0.542357	0.34967								0.082	0.00052606	0	0
														CHMP5	BC006974.1	0.542094	0.208806								0	0	0	0
														NKX2-2	BC075092	0.541802	0.426002								7e-05	0	0	0
														LONRF2	BC101664.1	0.5414	0.455157								0.0085901	0.0387	0	0.00063726
														PSMA1	BC005932.1	0.540941	0.731332								0.1955	0	0	0
														TRAF3IP2	NM_147686.1	0.54089	0.821898								0.1056	0	0	0
														HSPA4	BC110861.1	0.54074	0.477869								0.0057703	0	0	0
														CCDC67	BC031247.1	0.540285	0.249747								0.0804	0	0	0
														DLK1	BC007741.2	0.538381	0.420756								0.1261	0.0016217	0	0
														ZCRB1	NM_033114.3	0.538207	0.250913								0.0146	0	0	0.009066
														DCTN4	BC026323	0.537667	1.07948								0.0101	0	0	0
														ALDOB	BC029399.1	0.537413	0.516043								0.0047446	0	0	0
														TMEM86B	NM_173804.3	0.537176	0.17708								0	0	0	0
														VPS72	NM_005997.1	0.536862	0.822486								0	0.0061002	0	0
														CCT8	BC005220.1	0.535254	0.462043								0.0632	0.0076323	0	0
														DTNA	NM_032975.2	0.534525	0.424133								0.00098039	0.00078431	0	0
														AKIP1	NM_020642.2	0.534399	0.784031								0	0.0087897	0	0
														PQBP1	NM_144495.2	0.533682	0.882617								0.0026022	0.0081734	0	0
														LYRM1	NM_020424.2	0.533207	0.545123								0.0044359	0	0	0
														MCHR1	BC021146.1	0.533074	0.683744								0.0013778	0	0	0
														PGRMC2	NM_006320.1	0.531725	0.496499								0.00056926	0	0	0
														UBE3D	NM_198920.1	0.531263	1.36129								0.00010793	0.0134	0	0
														SEP15	NM_203341.1	0.530197	0.293995								0	0.0139	0	0.0020605
														SERGEF	ENST00000525422	0.53013	0.712589								0.0704	0	0	0.0409
														MTUS1	NM_001001925.1	0.530117	0.477367								0.0759	0	0	0
														CEP70	BC016050.2	0.528125	0.423532								0.0672	0	0	0.0418
														ZNF622	NM_033414.2	0.528118	0.356795								0.0521	0.00062171	0	0
														STYXL1	NM_016086.2	0.528008	0.555555								0.4037	0.00019037	0	0
														SOS2	SOS2	0.526073	0.28448								0	0	0	0
														GEMIN2	NM_003616.2	0.525623	0.285782								0	0.0026438	0	0.0379
														MATR3	NM_018834.4	0.525463	0.339379								0.00037348	0	0	0.0010893
														KIAA1715	NM_030650.1	0.524654	0.444005								0.0098039	0	0	0
														SMAD4	NM_005359.3	0.524457	0.183461								0	0.0076628	0	0
														STXBP4	ENST00000299341	0.524391	0.167785								0.00038126	0	0	0.0999
														ZNF382	ZNF382	0.522961	0.336277								0.0202	0.0032601	0	0
														CD44	BC004372.1	0.522053	0.611463								0	0	0	0
														POLR3E	BC000285.1	0.520661	0.477408								0	0.0029246	0	0
														GSK3B	BC012760.2	0.520551	0.279965								0.0066066	0	0	0
														PSMD14	BC009524.1	0.519338	0.339299								0	0	0	0
														ASNS	BC014621.2	0.519222	0.345094								0.0095089	0.0617	0	0.012
														HYLS1	BC015047.1	0.518819	0.336748								0.0341	0	0	0.1549
														MSMO1	NM_006745.3	0.517808	0.362769								0.0012918	0.0177	0	0
														RASGEF1A	BC022548.1	0.515937	0.487747								0.0226	0.0083731	0	0
														TLK1	TLK1	0.515778	0.322427								0.00538	0	0	0
														CPSF3	NM_016207.2	0.515693	0.272712								0.0421	0	0	0.0776
														DAAM1	BC038428.1	0.51569	0.194777								0.1492	0	0	0
														LACC1	BC035749.1	0.515567	0.364578								0	0	0	0
														AGK	NM_018238.2	0.515557	0.792537								0.0262	0	0	0
														PNLIPRP1	BC005233.1	0.514608	0.35363								0.0029412	0	0	0
														FAM179B	NM_015091.1	0.514089	0.613314								0.00032013	0.0494	0	0.033
														ETNK2	BC010082.2	0.511488	0.507208								0	0.00059418	0	0
														B3GALT2	NM_003783.2	0.50966	0.359629								0.2724	0	0	0.1631
														FECH	NM_000140.2	0.509167	0.270907								0	0.0012732	0	0
														PACRG	BC030642.2	0.507533	0.136182								0.1017	0.00089869	0	0
														PIFO	BC050319.1	0.507409	0.490597								0	0.0035237	0	0
														NFYA	NM_002505.3	0.507153	0.418982								0.00010186	0	0	0
														ODC1	BC014562.2	0.506953	0.605097								0.0050137	0	0	0
														PCNP	BC022001.2	0.505829	0.371587								0.0005143	0	0	0.0019608
														CAMK2N1	BC020630.1	0.505827	0.110631								0.0069823	0	0	0
														CPA4	NM_016352.2	0.505243	0.195466								0.001448	0	0	0
														SNW1	NM_012245.2	0.505125	0.451473								0	0	0	0
														YAF2	NM_001012424.1	0.504355	0.230606								0.00034602	0	0	0
														GSTA4	NM_001512.2	0.503946	0.846733								0	0	0	0
														NDUFV3	NM_001001503.1	0.502829	0.191014								0.3502	0	0	0
														DSCR8	NM_203429.1	0.501508	0.436365								0	0	0	0
														PCBP1	NM_006196.2	0.49975	0.197422								0	0	0	0
														TMEM14B	BC013913.1	0.499378	0.397319								0	0	0	0
														JMJD1C-AS1	BC007866.2	0.498303	0.738093								0	0.0692	0	0.0847
														CBFB	NM_022845.2	0.49757	0.311393								0.00060691	0	0	0
														SIMC1	BC066980.1	0.496902	0.443244								0.005925	0	0	0
														PEX7	BC031606.1	0.496837	0.182095								0.0024955	6.22e-05	0	0
														BBS5	NM_152384.2	0.496679	0.43635								0.0026961	0	0	0
														NDUFS1	BC030833.1	0.496527	0.309553								0.1652	0.0044694	0	0.0461
														LEPROTL1	BC000642.2	0.493697	0.219483								0.004183	0.0729	0	0.0029988
														LURAP1L	BC036923.1	0.493405	0.382085								0.0127	0.0273	0	0
														FUCA2	BC003060.2	0.493157	0.331074								0.00017301	0.00066208	0	0.0228
														ASNS	NM_001673.2	0.491497	0.311865								0.0455	0	0	0
														RSBN1	BC026155.1	0.490787	0.521899								0.00039216	0	0	0
														BRAF	NM_004333.4	0.490386	1.53299								0.0011659	0	0	0
														CCDC85C	BC031990.1	0.489304	0.323932								0.015	0.00071301	0	0.00067227
														ASCC1	NM_015947.2	0.489172	0.500865								0.0179	0.0011648	0	0.0133
														SRPRB	NM_021203.2	0.489014	0.467447								0.3198	0.00058294	0	0
														CSNK2A2	NM_001896.2	0.488663	1.01152								0.0068311	0	0	0
														TNFRSF21	NM_014452.3	0.484819	0.249902								0.0177	0	0	0
														NMB	BC007407.2	0.48394	0.384312								0	0	0	0
														PPP1R7	NM_002712.1	0.483732	0.351845								0.0014161	0	0	0
														ENPP5	NM_021572.4	0.482669	0.339237								0.0049867	0	0	0.015
														ATPAF2	NM_145691.3	0.482545	0.341034								0.00089514	0	0	0
														TUBA4A	NM_006000.1	0.480772	0.172858								0.0382	0.0014472	0	0
														KCTD18	BC045189.1	0.480236	0.191026								0.0019078	0	0	0.0036199
														RIOK2	BC000953.2	0.478703	0.270327								0.004902	0.0734	0	0
														MSH2	NM_000251.1	0.478371	0.384216								0.0027105	0.0216	0	0.0335
														IFT46	BC011647.2	0.478325	0.267484								0.0184	0.00015531	0	0
														PDCD4	BC026104.2	0.478211	0.382492								0.276	0	0	0
														WDR54	NM_032118.2	0.478168	0.203522								0.0527	0	0	0
														SARNP	BC093051.1	0.477842	1.64257								0.0108	0.005848	0	0.0105
														TMEM25	NM_032780.2	0.477695	1.96671								0.0486	0.0060681	0	0
														GADD45GIP1	NM_052850.2	0.477565	0.24666								0.0156	0.0020808	0	0
														FYTTD1	NM_032288.5	0.476624	0.150052								0.0014939	0.0337	0	0
														SEC23B	BC005404.1	0.476237	0.375935								0.0758	0	0	0
														COPS2	NM_004236.1	0.474229	0.300579								0	8.98e-05	0	0
														PDCL	NM_005388.3	0.47389	0.650848								0.3178	0	0	0
														RFXAP	BC026088.1	0.473828	0.68669								0.0014524	0	0	0
														WHAMM	NM_001080435	0.473306	0.302086								0.0031706	5.45e-05	0	0
														RRP15	BC020641.1	0.472801	0.458402								0.0085839	0	0	0.00061115
														RNF138	NM_016271.3	0.471482	0.182038								0.0057155	0.0028951	0	0
														SLC30A5	NM_024055.2	0.471269	0.238537								0.0118	0	0	0
														FKRP	BC002612	0.470797	0.249762								0	0	0	0
														CWC22	BC093952.1	0.470596	0.214991								0.0354	0	0	0
														TMCO1	NM_019026.2	0.47001	0.135108								0.0295	0	0	0
														POLH	NM_006502.1	0.46872	0.533086								0.0020739	0.0722	0	0
														STAT4	BC031212.1	0.468563	0.425866								0	0	0	0
														FSTL5	NM_020116.2	0.467802	0.253484								0	0	0	0.1633
														KLHDC10	BC044884.1	0.467172	0.578745								0.00013369	0	0	0
														TGFBR3	NM_003243.4	0.467094	0.600331								0	0	0	0
														ENSA	NM_004436.2	0.466283	0.312603								0.0277	0.0022672	0	0
														NDUFB3	NM_002491.1	0.463806	0.174409								0.0399	0	0	0.0056396
														GLRX5	BC023528.2	0.463669	0.375589								0.00015083	0	0	0
														PRLHR	NM_004248.2	0.463169	0.439465								0	0.0129	0	0
														FAM57A	NM_024792.1	0.46306	0.298493								4.78e-05	0	0	0
														CELF6	BC030835.1	0.463051	0.294674								0.0175	0.00037798	0	0
														STXBP1	NM_001032221.1	0.46286	0.174398								0	0.0514	0	0.00021787
														FAM117A	NM_030802.2	0.462638	0.320887								0.082	0	0	0
														ZNF132	ZNF132	0.461869	0.460308								0.0227	0.0256	0	0
														FDFT1	NM_004462.3	0.461429	0.316708								0	0.00010142	0	0
														GADD45A	BC011757.2	0.461333	0.18118								0.0626	0.00053476	0	0.0713
														PSMC5	NM_002805.4	0.460403	0.195736								0.048	0	0	0.011
														USP45	BC005991.1	0.460169	0.59964								0	0	0	0
														XIAP	NM_001167.2	0.459815	0.79597								0.0048039	0.00069204	0	0
														YIPF1	BC009674.1	0.457717	0.311127								0.1562	0.0023239	0	0
														SLC43A2	BC071859.1	0.456474	0.193543								0.0776	0	0	0.0107
														ABCC9	ENST00000326684	0.456435	0.416869								0.0060366	0.0169	0	0
														ACVR1	NM_001105.2	0.455317	0.986609								0.00036765	0	0	0.0013725
														PPP2R1B	NM_002716.3	0.455295	0.442378								0.0506	0.0067787	0	0
														APLP1	BC012889	0.454785	0.163716								0	0.00062578	0	0
														AZI2	BC001853.2	0.454143	0.180017								0.0565	0	0	0
														TMEM60	NM_032936.2	0.453698	0.614681								0.0014623	0	2.01e-05	0
														RRAGB	NM_016656.2	0.453007	0.47327								0	0	0	0
														CLUAP1	NM_024793.1	0.452273	0.244136								0.0421	0	0	0
														GNAZ	BC026342.1	0.452093	0.336156								0.0386	0	0	0
														DALRD3	NM_001009996.1	0.45131	0.714684								0.0050905	0	0	0
														C7orf31	BC043269.2	0.451274	0.176202								0.0057481	0	0	0
														FXR1	NM_001013438.1	0.450763	0.399315								0	0.2152	0	0
														KANSL1L	NM_152519.2	0.450489	0.153442								0.00082166	0.0198	0	0
														HS6ST2	NM_147174.2	0.449176	0.456783								0.3381	0.0221	0	0
														KARS	BC004132	0.448676	0.20875								0.2759	0	0	0
														VTA1	NM_016485.3	0.448042	0.343944								0.00069576	0	0	0
														C1orf168	BX648439	0.447043	0.399647								6.33e-05	0.0052805	0	0.0657
														ATP6V1H	NM_015941.2	0.446709	0.451937								0.0268	0.0021985	0	0
														MYNN	BC033620	0.446686	0.271276								0	0	0	0.0147
														CCDC181	BC026073.2	0.4462	0.234871								0.0125	0	0	0
														MAP1LC3B	BC067797.1	0.445985	0.521429								0.0035827	0	0	0
														LARP4	NM_199188.1	0.441279	0.142915								0.0363	0.0035237	0	0
														CABP7	NM_182527.1	0.439841	0.220005								0.0029838	0.3214	0	0
														ARNT2	BC036099.1	0.4397	0.236787								0.0053528	0.006286	0	0
														OPA3	NM_025136.1	0.439343	0.390805								0.1315	0	0	0
														SEC22C	NM_004206.2	0.438957	0.41875								0.0062745	0.0067771	0	0
														HIST2H2BE	NM_003528.2	0.438294	0.573824								0	0.0028143	0	0.0882
														RB1CC1	BC017556	0.438027	0.443958								0.0715	0	0	0.0011884
														BEND7	BC031618.1	0.436041	0.311795								0	0	0	0
														CLGN	NM_004362.1	0.435569	0.515543								0.0069468	0	0	0.0129
														SERPINA6	NM_001756.3	0.435341	0.427403								0.0413	0	0	0
														C14orf132	BC042922.1	0.434798	0.275562								0.0304	0.0066066	0	0
														ZNF570	AK055353.1	0.43445	0.361568								0.0499	0.00088889	0	0
														TMEM108	NM_023943.1	0.433729	0.33893								0	0	0	0
														TMBIM4	NM_016056	0.433373	0.733338								0.00096886	0.0153	0	0.1215
														ARHGEF12	NM_015313	0.431862	0.299152								0	0	0	0
														PNMAL1	NM_018215.2	0.430988	0.297076								0	0.0291	0	0
														SMDT1	NM_033318.3	0.430695	0.21457								0.0010458	0	0	0
														SPIN1	NM_006717.1	0.428824	0.482502								0.0047446	0	0	0
														MASTL	NM_032844.3	0.428746	0.574544								0.0192	0	0	0
														PLA2G4C	BC017956.1	0.428619	0.603405								0.0308	0.0098039	0	0
														VTI1B	NM_006370.1	0.42834	0.178103								0.00018899	0	0	0.0518
														AIFM1	NM_004208.2	0.428225	0.145074								0.1278	0.0035604	0	0
														C10orf10	NM_007021.2	0.428017	0.352035								0.2138	0.0036078	0	0
														GOLT1A	NM_198447.1	0.427651	0.397299								0	0	0	0
														WDR5B	NM_019069.3	0.426502	0.189631								0	0.0346	0	0
														TMEM39B	NM_018056.1	0.425666	0.491615								0.0111	0	0	0
														PAPPA2	NM_020318	0.425353	0.322765								0.0915	0	0	0
														PLA2G4C	BC063416.1	0.425286	0.175534								0.0312	0.0122	0	0.00013294
														NIM1K	NM_153361.2	0.423026	0.124535								0.1768	0.0038062	0	0
														TEKT2	NM_014466.2	0.42262	0.294701								0.0106	0.0040161	0	0
														KLC1	NM_005552.4	0.422561	0.392355								9.12e-05	0.0035141	0	0
														UGGT2	BC032302.1	0.422481	0.17425								0.0291	0.0092911	0	0
														ZNF143	ZNF143	0.422265	0.323395								0.0232	0	0	0.0202
														PAPPA2	NM_021936.2	0.422008	0.179368								0.0090142	0	0	0
														DCDC2	BC050704.1	0.420947	0.261413								0.022	0.0036053	0	0.0099071
														ZFP30	ZFP30	0.420279	0.211299								0.0112	0	0	0
														WRNIP1	BC018923	0.420055	0.247366								0.007146	0.0001705	0	0
														CCDC53	ENST00000326351	0.420003	0.421782								0.0801	0	0	0
														OCIAD1	NM_017830.1	0.419811	0.246172								0.007146	0	0	0
														NDUFS4	BC005270.1	0.419332	0.587928								0.0005071	0	0	0
														C21orf59	NM_021254.1	0.418628	0.583586								0.0202	0	0	0
														C10orf88	BC032645.1	0.417551	0.359751								0.0228	0	0	0.0022282
														FAM57A	BC026023.1	0.417252	0.268544								0.001991	0.0115	0	0
														ENSA	NM_207047.1	0.417059	1.33731								0.011	0	0	0.001343
														VAPA	ENST00000349843	0.416298	0.316721								0.00019608	0	0	0.1449
														HHEX	NM_002729.3	0.415971	0.329318								0.0532	0.0336	0	0.00011534
														ZC2HC1C	NM_024643.1	0.41528	0.269371								0.0030321	0	0	0
														BUD31	NM_003910.2	0.415027	0.331314								0.0134	0	0	0
														OGDHL	OGDHL	0.41278	0.402944								0	0.0098039	0	0
														CHMP2A	NM_014453.2	0.411637	1.51918								0.0014418	0.0006536	0	0
														CMC4	BC002600	0.411218	0.160304								0	0.0156	0	0.0058824
														RAB11FIP2	NM_014904.1	0.410561	0.26283								0.0033333	0	0	0.0598
														C9orf72	NM_018325.1	0.409487	0.221151								0.1247	0.0303	0	0.0078934
														KIF9	BC030657	0.409058	0.548544								0.0434	0	0	0
														DSTYK	BC060870.1	0.408297	0.228648								0	0	0	0
														GRAMD1C	NM_017577.2	0.407926	0.335053								0.028	0	0	0
														CPA2	BC014571.1	0.407511	0.523134								0.0319	0.039	0	0
														SYT4	NM_020783.2	0.407265	0.380303								0.0024768	0	0	0
														FLCN	NM_144606.4	0.406498	0.24052								0.00031062	0	0	0
														FBXO9	NM_033481.2	0.406278	0.145543								0	0.0015813	0	0.0016247
														VPS26B	BC098386.1	0.405298	0.410727								0.2532	0	0	0.0011204
														STAU2	BC008370.1	0.40525	0.208057								0	0	0	0
														TSPYL1	BC048969.1	0.405239	0.102456								0.0017429	0.00064819	0	0.0235
														PKNOX1	NM_004571.3	0.405173	0.506244								0.0042187	0	0	0
														IDNK	NM_001001551.1	0.404347	0.566616								0.0044818	0	0	0
														RNF8	NM_003958.2	0.403416	0.221609								0.0002451	0	0	0
														SERPINA3	BC034554.1	0.40218	0.466842								0.00028011	0	0	0
														CCDC121	NM_024584.2	0.402156	0.109898								0	0	0	0
														SPOPL	NM_001001664.1	0.401464	0.169036								0	0	0	0
														HDDC2	BC001671.2	0.401198	0.59241								0.2397	0.0251	0	0
														ABAT	BC031413.1	0.399005	0.164885								0.0389	0.0812	0	0.0637
														PVRL3	BC017572.1	0.398692	0.291404								0.173	0	0	0
														SRPR	NM_003139.2	0.398471	0.488263								0.0928	0.0123	0	0.0254
														DARS	NM_001349.2	0.398155	0.197546								0.0247	0.0359	0	0
														ZNF655	NM_024061.3	0.397377	0.202342								0.0873	0	0	0
														KLHL41	BC006534	0.397075	0.328883								0.0605	0.0046859	0	0.0997
														NDUFAF7	NM_018607.5	0.397029	0.228261								0.0011312	0.0345	0	0
														RAB3B	NM_002867.2	0.395545	0.108514								0	0.00078431	0	0
														RDH11	BC051291.1	0.395354	0.116036								0.0246	0.00023529	0	0.0043399
														SMIM19	NM_138436.2	0.394498	0.458255								0.0432	0.0080882	0	0
														HS2ST1	BC025990.1	0.393804	0.257435								0	0	0	0.0002686
														TTLL7	BC048970.1	0.393772	0.19696								0	0	0	0
														CCDC59	BC020647.1	0.393751	0.433704								0.0106	0.00047824	0	0
														SNF8	NM_007241.2	0.392727	0.270924								0.0967	0.0337	0	0
														C5orf51	NM_175921.4	0.390906	0.495682								0.0166	0.0952	0	0.1326
														NAP1L3	BC034954.2	0.390852	0.333579								0.0023787	0.0963	0	0
														MLYCD	NM_012213.2	0.390793	0.305879								0.0033024	0	0	0
														SDHAF2	NM_017841.1	0.390488	1.18199								0	0.0408	0	0.0955
														TPRKB	NM_016058.1	0.390484	0.898924								0	0.0736	0	0
														CUL3	NM_003590.2	0.390455	0.129144								0.00082559	0	0	0
														PPP2R5C	BC016183.1	0.389626	0.346977								0.0545	0.0357	0	0.0098182
														ZNF655	NM_001009957.1	0.389459	0.408532								0	0.0442	0	0
														CDC27	BC011656	0.389329	0.670706								0.00014209	0	0	0
														MCPH1	BC030702.1	0.388383	0.31938								0.00029049	6.33e-05	0	0
														WDR25	BC003641.2	0.387797	0.457137								0.0492	0.0559	0	0
														CRYZ	BC070058.1	0.387021	0.30103								0	0.00053967	0	0
														ZNF75A	NM_153028.1	0.387021	0.407276								0	0	0	0
														PA2G4	NM_006191.2	0.386158	0.135739								0	0	0	0
														TERF2IP	BC016739.1	0.38557	0.385337								0	0	0	0
														FAM175A	BC039573.1	0.384215	0.373805								0.0166	0	0	0
														TMED5	BC016365.1	0.383585	0.751461								0.0156	0	0	0.0481
														ENSA	NM_207044.1	0.383502	0.153465								0.0792	0.1643	0	0.00092272
														MRPL43	NM_176792.1	0.383396	0.289105								0.0393	0.0546	0	0
														FRS2	BC021562.1	0.38316	0.487216								0.1526	0.0278	0	0
														SLC6A4	BC069484.1	0.383153	0.169155								0.0275	0.0811	0	0
														DIABLO	NM_138930.2	0.383123	0.669352								0	0	0	0
														TRIB3	BC027484.1	0.381804	0.429166								0	0	0	0
														LCMT1	BC014217.2	0.381441	0.663321								0	0	0	0.0008676
														APITD1	NM_199295.1	0.380839	0.25501								0.0131	0	0	0
														ATG5	NM_004849.2	0.380608	0.353959								0.0217	0	0	0
														PNMA2	BC036489.1	0.380098	0.287134								0.00092531	0	0	0
														G3BP2	NM_203504.1	0.379956	0.200482								0.0006536	0.0275	0	0.0182
														GADD45G	NM_006705.2	0.379395	0.222493								0.0016903	0.1168	0	0.0151
														GTF2A2	NM_004492.1	0.379079	0.179353								0	0	0	0
														RBBP8	NM_002894.2	0.37834	0.331521								0	0.0364	0	0
														COPB1	NM_016451.3	0.376973	0.28081								0.0046569	0.1134	0	0
														CPEB4	ENST00000517880	0.376744	0.241382								0.0481	0.0019608	0	0
														CSTF1	NM_001324.2	0.376483	0.170515								0.0104	0	0	0
														IRX2	NM_033267.2	0.376278	0.223954								0.00099701	0	0	0
														HSD17B12	BC012536.1	0.376183	0.199321								0	0	0	0
														TBCE	BC008654.1	0.375892	0.228847								0	0	0	0
														C8orf37	NM_177965.2	0.375279	0.209001								0.087	0.0116	0	0
														GRAMD3	BC008590.1	0.374742	0.510193								0.0588	0.0009009	0	0
														TMBIM6	BC000916.1	0.37388	0.389834								0.1505	0	0	0
														SDAD1	NM_018115	0.373301	0.215903								0.0021176	0	0	0.0059326
														TADA2A	BC001172.1	0.372852	0.243419								0	0	0	0
														DYNC1I1	BC053542.1	0.372246	0.271678								0.0323	0	0	0.0144
														SENP8	NM_145204.2	0.370943	0.338433								0.00040972	0.0457	0	0.0227
														LAMTOR3	NM_021970.2	0.369485	0.346034								0.0050314	0	0	0
														UNC50	NM_014044.4	0.369323	0.249								0.0017429	0	0	0
														TCEAL3	NM_001006933.1	0.369079	0.274324								0.0153	0.0013249	0	0.0026891
														PDCD10	NM_007217.3	0.368765	0.512763								0.0466	0.0286	0	0
														GRIA4	NM_001077244.1	0.368304	0.7843								0.0023239	0	0	0.0297
														TMEM14A	NM_014051.3	0.367585	0.265486								0.0701	0.0048665	0	0
														HINT3	NM_138571.3	0.3675	0.107755								0.0305	0.0012303	0	0
														PNLIPRP1	BC025784.2	0.366433	0.458899								0	0	0	0.0673
														HIRIP3	NM_003609.2	0.365235	0.567556								0.0030392	0.0542	0	0.0104
														ATP5L	BC015128.1	0.363901	0.207829								0	0.0258	0	0.0178
														GSTA1	NM_145740.2	0.363891	0.696965								0.0314	0	0	0
														MLF1	NM_022443.2	0.36384	0.705704								0.0139	0.0005168	0	0
														RPS6KA3	BC096303.1	0.363211	0.301208								0.0059757	0	0	0.00021787
														ATRNL1	NM_207303	0.359869	0.3262								0.1485	0.0821	0	0
														HIPK3	NM_001048200.1	0.359627	0.558735								0.0117	0.0057623	0	0
														NF2	NM_181830.1	0.359568	0.509354								0.0045098	0	0	0.0033792
														MIER3	BC041348.2	0.359472	0.285532								0	0	0	0.0114
														RAB7A	NM_004637.5	0.359381	0.207059								0	0	0	0
														C11orf1	NM_022761.1	0.358357	0.226759								0.0843	0	0	0
														P4HTM	ENST00000318125	0.358043	0.172342								0.0386	0.0113	0	0
														RQCD1	BC007102.1	0.357008	0.173952								0.1741	0	0	0
														MAP2K4	BC036032.1	0.356955	0.128272								0.0051507	0.0173	0	0
														RBBP6	NM_032626.5	0.356571	0.521677								0	0	0	0
														PIGM	NM_145167.2	0.356033	0.0863343								0.1036	0.00016072	0	0.00042892
														GPM6A	BC044612.1	0.355604	0.199602								0	0.0503	0	0
														CCNC	NM_005190.3	0.355548	0.163657								0	0.0114	0	0
														SELT	NM_016275.3	0.355437	0.527264								0.0227	0	0	0
														WBP11	NM_016312.2	0.355258	0.408548								0	0	0	0.0279
														H3F3B	NM_005324.3	0.354779	0.110225								0.015	0.1716	0	0
														CEP41	BC056162.1	0.354751	0.598928								0.0121	0	0	0
														TAF9	BC003400.1	0.354461	0.425431								0	0.0128	0	0.0304
														GPS2	NM_004489.4	0.353416	0.159567								0.0031464	0	0	0.0248
														MAPK10	NM_138981.1	0.352941	1.23285								0	0.028	4.91e-05	0.0746
														PAX6	NM_000280.2	0.352289	0.178146								0.0707	0	0	0
														DTNA	NM_032981.2	0.351361	0.154889								0	0	0	0
														INPP5F	NM_014937.2	0.350375	0.172293								0.0368	0.0050725	0	0.00018382
														TBCB	NM_001281.2	0.35014	0.169072								0.023	0	0	0.0495
														MRPL27	NM_016504.2	0.349843	0.40101								0.00094659	0.1243	0	0
														LYSMD3	BC058027.1	0.348984	0.341046								0.0131	0	0	0
														CGGBP1	NM_001008390.1	0.347192	0.199099								0.0053476	0	0	0
														DDX20	BC011556.1	0.346134	0.257046								0.0078753	0.014	0	0
														LRP12	BC017381.1	0.34595	0.128541								0	0	0	0
														RSL24D1	BC028672.1	0.345887	0.222357								0.0014706	0	0	0
														TRIM23	NM_001656.3	0.345196	0.388989								0	0.0078431	0	0
														TIGD1	NM_145702.1	0.343783	0.248402								0.0027652	0.0002064	0	0.0066414
														MRFAP1L1	NM_152301.3	0.343028	0.213784								0	0.0078904	1.52e-05	0.0271
														ZNF304	BC111531	0.342871	0.178797								0.0082789	0.0021672	0	0
														SLC4A1AP	BC098302.1	0.342833	0.183811								0	0.00013369	0	0.0051899
														BCL7B	NM_001707.2	0.342561	0.119797								0.0702	0	0	0
														MRPL33	NM_004891.3	0.341052	0.869123								0.0548	0	0	0
														PGM3	BC001258.1	0.340951	0.403017								0.0061986	0	0	0
														GTPBP8	NM_014170.2	0.340017	0.285463								0.0748	0	0	0
														PTPN3	PTPN3	0.339901	0.243475								0	0.022	0	0
														GRPEL1	NM_025196.2	0.339884	0.453358								0	0	0	0.00081136
														TASP1	NM_017714.2	0.339068	0.203038								0.1342	0.0854	0	0.0025123
														PJA2	NM_014819.2	0.337817	0.344184								0.018	9.26e-05	0	0
														NMD3	NM_015938.2	0.336694	0.223616								0.1878	0	0	0
														HPS4	NM_152841.1	0.336606	1.56001								0.0921	0	0	0
														CALCB	NM_000728.3	0.333897	0.221834								0.0014006	0	0	0
														P4HTM	NM_177938.2	0.333856	0.589829								0.1956	0	0	0.0026271
														ZMYM5	BC007048.1	0.332156	0.268912								0	0.0527	0	0
														TBCA	NM_004607.2	0.331723	0.239852								0.0014706	0.00082559	0	0
														PSMB4	NM_002796.2	0.331581	0.164296								0.0352	0.0056447	0	0
														VMA21	NM_001017980.1	0.331255	0.187442								0.1199	0.0214	0	0
														MYL6B	NM_002475.3	0.330588	0.170268								0.0115	0	4.3e-05	0.0241
														ATRX	BC002521.2	0.330279	1.41327								0.0056174	0.0111	0	0.0001705
														ZNF677	NM_182609.1	0.328084	0.518525								0.00059676	0.005918	0	0
														KBTBD7	NM_032138.3	0.327387	0.157846								0.0313	0	0	0
														KLHDC9	NM_001007256.1	0.327232	0.203709								0.00013369	0.0589	0	0
														TRAM1L1	NM_152402.1	0.326561	0.239462								0.0042378	0	0	0
														RBM12	NM_006047.4	0.326094	0.453867								0.1714	0.0002451	0	0.000516
														CPNE3	BC036242.1	0.325921	0.0690153								0.0064653	0.0084791	0	0
														HSPA8	NM_006597.3	0.325647	0.29766								0	0.00044818	0	0
														SFR1	ENST00000336358	0.325522	0.196908								0.0020709	0	0	0
														CAMK2B	NM_172081.1	0.324347	0.192575								0.0011204	0.0406	0	0.0187
														SNAPC3	SNAPC3	0.324158	0.156783								0.087	0.0385	0	0.0011456
														TLK1	BC032657	0.323294	0.210918								0	0	0	0
														TCTA	NM_022171.1	0.322485	0.332879								0	0.00061422	0	0
														BCL7B	NM_138707.1	0.322247	0.357317								0.0986	0	0	0
														LZIC	NM_032368.3	0.3219	0.302094								0.1211	0.0534	0	0
														RDH11	BC026274.1	0.321888	0.168994								0	0	0	0
														SEH1L	NM_031216.3	0.321373	0.23892								0.0077597	0	0	0
														FAM122A	NM_138333.3	0.321105	0.145448								0.1599	0	0	0
														GLP1R	BC111843	0.320893	0.2473								0	0	0	0
														COG3	BC038953.1	0.320591	0.321392								0.0168	0	0	0
														LCN12	BC041168.1	0.320027	0.254831								0.0030327	0.0070387	0	0
														EIF3M	NM_006360.3	0.31825	0.396954								0.002728	0.0040724	0	0
														IDH3A	NM_005530.2	0.318004	0.177351								0.0372	0	0	0
														MTMR6	BC040012.1	0.317675	0.227157								0.001824	0	0	0
														CPSF3	BC011654.2	0.317394	0.225032								0.0355	0	0	0.0001913
														IFIT5	NM_012420.1	0.317286	0.234305								0.0279	0.0026497	0	0
														SLC39A6	BC039498.1	0.316854	0.252775								0.00055363	0	0	0.0511
														ASB9	NM_024087.1	0.316854	0.533203								0.1845	0	0	0
														PPP1R14C	BC015773.1	0.316854	0.354279								0	0	0	0
														ALG14	NM_144988.2	0.316661	0.133646								0.0138	0	0	9.45e-05
														NR2C2	BC051670.1	0.315728	0.402751								0.0374	0.00046527	0	0.0453
														DNAJB9	NM_012328.1	0.315137	0.34193								0.0721	0.0037417	0	0.0167
														PTP4A3	NM_007079.2	0.314947	0.149797								0.0361	0.0515	0	0
														SPATC1L	NM_032261.3	0.314829	0.114126								0	0	0	0
														CHMP2B	NM_014043.2	0.314602	0.758314								0.0329	0	0	0.00095238
														NR3C2	BC111758	0.314482	0.231007								0.0046105	0	0	0
														TRIM39	NM_172016.1	0.313359	0.147544								0.1853	0	0	0
														AKTIP	BC095401.1	0.313235	0.0979243								0.0316	0.2342	0	0.0026323
														SNRNP48	NM_152551.3	0.312684	0.107831								0.0221	0.0161	0	0
														DHFRL1	NM_176815.2	0.31251	0.314285								0.0205	0	0	0
														MRPS18B	BC005373.1	0.311734	0.501738								0.0151	0	0	0
														ABHD16A	NM_021160.1	0.311696	0.227017								0	0	0	0
														KANSL2	BC013900.2	0.311517	0.199477								0.2149	0	0	0
														CSDE1	NM_007158.4	0.31088	0.245479								0.0048802	0	0	0
														NENF	NM_013349.3	0.310749	0.503398								0.015	0	0	0
														DUSP3	BC008286.1	0.309765	0.263462								0.1121	0.021	0	0
														AASDHPPT	NM_015423.2	0.309683	0.189623								0	0.0020859	0	0
														SLC43A2	NM_152346.1	0.309378	0.134278								0	0.1781	0	0
														TRMT1L	BC045535.1	0.309039	0.308843								0.00095525	0	0	0
														URI1	NM_134447.1	0.308806	0.499992								0.0305	0.0164	0	0.2167
														PAPSS2	NM_004670.3	0.308346	0.625993								0.00040369	0.007451	0	0
														CCDC47	BC008905	0.308075	0.726812								0.0195	0.0811	0	0.0091001
														RAB11A	NM_004663.3	0.307856	0.214233								0.0216	0.0239	0	0
														PLA2G1B	NM_000928.2	0.30698	0.303247								0.0191	0	0	0.0023837
														HRASLS	NM_020386.2	0.306772	0.339549								0.0154	0	0	0
														ZNF709	NM_152601.2	0.306767	0.281862								0.0046346	0	0	0.0031706
														TSG101	BC002487.1	0.305369	0.212631								0.1864	0	0	0
														NARS2	NM_024678.3	0.305169	0.851719								0.0653	0	0	0
														BMP5	NM_021073.2	0.304929	0.134639								0.0020221	0	0	0.0056022
														PCSK1N	NM_013271.2	0.304654	0.177888								0.0867	0	0	0.00033937
														VWA5A	NM_014622.4	0.303841	0.124326								0.00013294	0	0	0
														HPS3	BC016901.1	0.30376	0.192595								0.0107	0	0	0
														ADCYAP1	BC093837.1	0.303718	0.255188								0.0329	0	0	0.0036542
														COG1	BC047465.1	0.303406	0.44705								0	0	0	0.0005767
														RAB26	BC007681.1	0.302596	0.249032								0.0087197	0	0	0
														NR5A2	NM_003822.3	0.301433	0.0866789								0.0017316	0.0673	0	0
														COPS7A	BC093015.1	0.301304	0.182827								0	0	0	0
														AMN1	NM_207337.1	0.300869	0.754998								0.0425	0.0576	0	0
														CRYBA2	NM_005209.1	0.300057	0.645682								0	0	0	0.0199
														FBXO22	NM_012170.2	0.299935	0.120627								0.00049911	0.0012605	0	0
														SMIM8	NM_020425.4	0.298848	0.423826								0.0037647	0	0	0
														LGALS8	NM_201543.1	0.298541	0.297562								0.0033679	0.1345	0	0
														C11orf71	BC071695.1	0.298143	0.111313								0	0	0	0
														UFM1	NM_016617.1	0.297545	0.412988								0.0082694	0.1175	0	0
														DNM1L	BC024590.1	0.297241	0.178288								0.0122	0.004902	0	0.0050802
														ZCCHC10	BC022443.1	0.296398	0.948809								0.1755	0	0	0
														CALB1	NM_004929.2	0.296204	0.082637								0	0	0	0
														CYP2C8	BC020596.1	0.295621	0.0704713								0.0105	0.0145	0	0
														DCUN1D4	ENST00000263922	0.295341	0.218265								0.066	0	0	0
														DNAJB2	NM_006736.5	0.295324	0.224732								0.0014959	0	0	0.00038573
														VPS33A	NM_022916.4	0.294645	0.191229								0.0999	0	0	0
														SNX14	NM_020468.2	0.293986	0.233644								0.0405	0.0188	0	0
														ELAC1	NM_018696.2	0.293902	0.208188								0	0.00053105	0	0
														PTGR2	NM_152444.1	0.293881	0.396902								0.0349	0	0	0
														ZCCHC7	BC022434.1	0.293734	0.145914								0.0019608	0	0	0
														TMEM246	NM_032342.1	0.293226	0.107243								0.037	0.0436	0	0
														TLK1	TLK1	0.292974	0.453378								0.0038251	0.2802	0	0
														SMARCAD1	BC045534.1	0.292884	0.199794								0.0012579	0	0	0
														EGR4	EGR4	0.291898	0.109418								0	0	0	0
														HDDC3	NM_198527.1	0.291196	0.153283								0.0141	0.1534	0	0
														SUV39H2	NM_024670.3	0.291138	0.142806								0.0051519	0	0	0
														RHOT1	NM_018307.3	0.290701	0.196921								0	0	0	0
														CAPN13	CAPN13	0.290545	0.503408								0	0.0002064	0	0.00031719
														GGA2	ENST00000351438	0.290223	0.213474								0	0	0	0
														CHN1	NM_001822.3	0.290011	0.173279								0.0326	0.00028011	0	0
														ELP4	BC012514.1	0.28976	0.871262								0.1737	0.00039216	0	0
														MCOLN3	BC060765.1	0.289693	0.125941								0.0123	0	0	0.0021023
														IFNAR1	NM_000629.2	0.289052	0.182305								0	0.0063137	0	0
														ZFP1	ENST00000332307	0.288489	0.393889								0	0.1055	0	0
														FEM1B	NM_015322.3	0.288203	0.132191								0.0519	0.065	0	0
														MARCH8	BC025394.2	0.287384	0.611688								0	0.0011534	0	0.0010395
														TSC22D1	NM_006022.2	0.28723	0.293523								0	0	0	0.0060294
														SUMO1	NM_001005781.1	0.287111	0.531279								0.0696	0	0	0.0028186
														GNAI1	NM_002069.4	0.286964	0.320506								0.0023645	0	0	0
														DNAJC10	BC034713.1	0.286713	0.240008								0.0307	6.03e-05	0	3.38e-05
														GOSR1	BC012620.1	0.284813	0.649986								0.0020436	0.009327	0	0
														CFL2	NM_021914.5	0.284065	0.278863								0.3383	0.0515	0	0
														CAAP1	BC014658.1	0.283098	0.248027								0.0947	0	0	0
														ZBTB6	NM_006626.3	0.28237	0.481011								0	0.00044563	0	0
														SNAP91	BC060818.1	0.2808	0.15598								0.0128	0	0	0
														RIOK2	BC000953.2	0.280777	0.412395								0.044	0.007451	0	0
														DHX30	BC014237.2	0.280765	0.30103								0.0315	0	0	0
														TRIP4	TRIP4	0.280098	0.217343								0.0012449	0	0	0.0011204
														ABHD14A	NM_015407.3	0.279753	0.173762								0	0.0023192	0	0.0983
														PIGV	NM_017837.2	0.279544	0.262683								0.04	0.1479	0	0.0080681
														BMPR1A	NM_004329.2	0.278588	0.330526								0.0357	0.1	0	0
														AKT3	NM_181690.1	0.277798	0.294047								0.00033613	0.0297	0	0
														ELOVL4	NM_022726.2	0.277013	0.350376								0.0014913	0.0001705	0	0
														SSBP1	NM_003143.1	0.276887	0.187867								0.0033234	7.13e-05	0	0
														KAT5	NM_182709.1	0.276555	0.245689								0.0214	0.00010893	0	0
														MBIP	BC005197.1	0.275786	0.0632803								0.2127	0.2042	0	0
														PEX7	NM_000288.1	0.275441	1.20464								0.089	0.00021008	0	0
														C12orf65	NM_152269.1	0.275133	0.104315								0.0222	0	0	0
														RAB3IP	NM_001024647.2	0.274533	0.332373								0	0.0015977	0	0
														MEIS2	NM_172316.1	0.273878	0.293904								0	0	0	0
														EBAG9	BC005249.1	0.273518	0.076998								0.225	0.009492	0	0
														ARMCX2	NM_014782.4	0.273315	0.193774								0.00037348	0	0	0
														RAB2B	BC066366.1	0.273277	1.80863								0.00061275	0	0	0.034
														MKKS	NM_018848.2	0.272165	0.296173								0.0081569	0.0004902	0	0
														TRMT11	BC056878.1	0.272092	0.399021								0	0	0	0
														MPP7	BC038105.2	0.271404	0.469967								0.0113	0.0010424	0	0
														FBXO15	NM_152676.1	0.270872	0.0857281								0.039	0.1211	0	0.00026738
														CNOT4	CNOT4	0.270463	0.232695								0	0.00028694	0	0.0363
														SLC4A8	XM_378356.1	0.270008	0.224258								0.0036492	0	0	0
														CSNK1A1	NM_001892.4	0.269818	0.221713								0.0309	0.0194	0	0
														SHOC2	NM_007373.2	0.268951	0.146518								0	0.0152	0	0
														CHM	ENST00000332492	0.268948	0.113025								0.00042892	0	0	0
														ACAD8	BC001964.1	0.268501	0.128196								0.00033477	0.0089325	0	0
														H2AFZ	NM_002106.3	0.268471	0.124604								0	0	0	0
														HHLA3	NM_001031693.2	0.268278	0.405429								0.0205	0.0146	0	0
														DYNLRB1	NM_177953.1	0.267653	0.181372								0.0131	0	0	0.0323
														ATG3	NM_022488.3	0.266313	0.240539								0	0.0041874	0	0
														SUV39H2	BC029360.1	0.26589	0.0758858								0.01	0	0	0
														NSRP1	NM_032141.2	0.265148	0.0655551								0.0126	0	0	0.00039216
														FASTKD3	FASTKD3	0.265076	0.297947								0.175	0.001634	0	0
														SOD1	NM_000454.4	0.264844	0.287423								0.00056022	0	0	0
														CYCS	BC015130.1	0.264685	0.16346								0.0010521	0	0	0
														PTPRN2	NM_130843.1	0.264528	0.63064								0.00066954	0	0	0
														USE1	BC006005.1	0.264379	0.494781								0.0394	0.2059	0	0
														FAM175A	BC016905.1	0.264135	0.237284								0	0.00076394	0	0.00089731
														SMAD2	BC014840.1	0.263933	0.113489								0.0836	0.1916	0	0.00028521
														CUL4A	NM_003589.2	0.263117	0.19082								0.0509	0.00075901	0	0.0025677
														PPIL4	BC016984.1	0.262495	0.269716								0.0478	0.1067	0	0
														TMX1	NM_030755.3	0.262453	0.0816813								0	0.00083719	0	0
														LINC00526	BC010538.1	0.26223	0.0574271								0.0674	0.1067	0	0
														PRCC	BC010450.1	0.261554	0.115082								0.00089869	0	0	0.001098
														MANSC1	BC032998.2	0.260171	0.128683								0.0567	0	0	0
														SRPK2	NM_182692.1	0.259609	0.207832								0.004104	0	0	0.0050774
														SPATA2L	NM_152339.2	0.259468	0.197949								0.0041698	0.0106	0	0
														ARID3A	BC060828.1	0.259245	0.268919								0.039	0	0	0
														PRCC	NM_005973.4	0.258134	0.438325								0.0037205	0.0004398	0	0.0013369
														CYP1A1	NM_000499.2	0.257888	0.423247								0.3889	0	0	0
														ASF1A	NM_014034.1	0.257431	0.167539								0.2547	0.1761	0	0
														TIPRL	NM_001031800.1	0.257149	0.157626								0.0744	0	0	0
														CCT2	NM_006431.2	0.25702	0.211754								0.0347	0	0	0
														GOLGA5	BC023021.1	0.256937	0.169572								0.024	0	0	0.0141
														NOL4	BC000313.2	0.256877	0.0947443								0.0499	0	0	0.01
														OLIG1	NM_138983.1	0.254329	0.0948287								0.0957	0.0058303	0	0
														C1QL1	NM_006688.3	0.253184	0.304927								0.00096696	0	0	0
														NANP	NM_152667.1	0.25306	0.219293								0	0.00053476	0	0
														C1orf127	C1orf127	0.252537	0.190164								0.1276	0.0024341	0	0
														PRKAR1A	NM_002734.3	0.252208	0.147929								0.0022009	0.00012858	0	0.1068
														NAA20	NM_181527.2	0.252035	0.186871								0.1254	0.0006384	0	0.00089514
														ENOPH1	BC001317.1	0.251344	0.247597								0.4197	0.027	0	0
														MRFAP1	NM_033296.1	0.251138	0.254769								0.054	0	0	0.1484
														GFM2	NM_032380.3	0.250569	0.0924626								0.01	0.0426	0	0
														PPP1R8	NM_138558.1	0.249995	0.334322								0.0204	0	0	0
														PPA2	ENST00000380002	0.249316	0.720285								0.00038827	0.0168	0	0.0018519
														TMTC3	NM_181783.1	0.249087	0.182864								0.1258	0.0118	0	0.0045191
														HDAC2	NM_001527	0.249043	0.497045								0.0381	0.2113	0	0.00074697
														GSR	NM_000637.2	0.248729	0.117892								0	0	0	0
														PCDH17	NM_001040429.1	0.248612	0.12098								0.00079884	0	0	0.0114
														RPH3AL	NM_006987.2	0.248545	0.158097								0.1183	0	0	0.0031674
														CYP20A1	BC020616.1	0.248061	0.493994								0.0041129	0.0174	0	0
														LDLRAP1	BC029770.1	0.247966	0.153587								0.0166	0.0605	0	0.00027682
														FAM46C	NM_017709.3	0.247701	0.0816962								0	0	0	0
														SNX14	BC095419.1	0.247111	0.11342								0.0083855	0.0228	0	0.029
														C21orf91	NM_017447.2	0.247071	0.0503045								0.199	0.0012255	0	0
														HSPB11	NM_016126.1	0.24677	0.438761								0.0498	0	0	0
														ARRDC4	BC070100.1	0.245762	0.158742								0.0561	0	0	0
														KIAA1644	NM_001099294.1	0.245179	0.106395								0.00021488	0	0	0
														LRPAP1	NM_002337.3	0.244752	0.166736								0.0040686	0	0	0
														NOVA1	NM_002515.2	0.244592	0.153409								0.0131	0.0213	0	0.00043573
														UBR3	NM_172070.2	0.243849	0.327536								0.0087996	0.045	0	0
														DGUOK	BC001121.2	0.243141	0.31017								0.0044818	0	0	0
														CEP70	BC030598.2	0.243104	0.0844698								0.1045	0.0015571	0	0
														ZNF410	BC050683.1	0.242848	0.175028								0.0562	0	0	0
														FBXO22	BC039024.1	0.242797	0.254638								0.0183	0	0	0
														PHYH	NM_006214.3	0.24272	0.157125								0.0749	0.0142	0	0.0227
														ING3	NM_198267.1	0.242008	0.347798								0.0052451	0	0	0
														CNPY2	NM_014255.3	0.241966	0.846099								0.0018018	0	0	0
														NUDT14	NUDT14	0.2405	0.412842								0.02	0.00095759	0	0
														ABCE1	NM_001040876.1	0.240324	0.140422								0.0398	0.0291	0	0
														GUCY1B3	NM_000857.1	0.240171	0.153758								0.0738	0.0458	0	0
														GGPS1	NM_004837.3	0.239918	0.0943801								0.0214	0	0	0.0006192
														UBQLN1	NM_053067.1	0.238881	0.0922884								0.084	0	0	0
														DCAF17	ENST00000339506	0.238772	0.164937								0	0.00046136	0	0
														ORC4	BC005388.1	0.238662	0.11821								0.0016637	0	0	0
														PSMD12	XM_001134070.1	0.238566	0.237363								0.00063025	0.00025575	0	0
														EDN3	NM_207032.1	0.23819	0.115798								0.008761	0	0	0
														MRPL48	BC036501.1	0.237972	0.157582								0.0898	0.0020833	0	0
														CMTM4	NM_178818.2	0.237719	0.0999041								0.0348	0	0	0
														NF2	BC020257.1	0.237652	0.105633								0.0035902	0	2.31e-05	0
														ATG4A	NM_052936.2	0.236563	0.484992								0.2883	0	0	0.00018674
														HABP4	BC018788.1	0.236272	0.648146								0.0124	0	0	0
														FLRT3	NM_013281.2	0.235893	0.160063								0	0	0	0
														HHLA3	NM_007071.2	0.235255	0.157848								0	0	0	0.0023173
														SNRNP35	NM_007020.2	0.233571	0.103634								0.0022755	0.0061625	0	0.0037077
														API5	BC017709	0.233226	0.347137								0	0	0	0.0015586
														ESD	NM_001984.1	0.233019	0.361207								0.0195	0	0	0
														TRIM68	BC109063	0.232493	0.235331								0.00053826	0.0128	0	0
														PACRG	NM_001080378.1	0.232484	0.0962314								0.0957	0.0036374	0	0
														RAB9A	NM_004251.3	0.232472	0.217907								0.00011884	0.0202	0	0.0075352
														MAPK9	NM_139068.1	0.232166	0.0824101								0.0129	0	0	0
														CASR	NM_000388.2	0.231417	0.102878								0	0	0	0.0307
														CELF4	BC001946.1	0.231235	0.181002								0.0121	8.91e-05	0	0
														NAPG	NM_003826.1	0.231115	0.2894								0.00053476	0.0639	0	0
														YTHDC1	NM_001031732.2	0.230908	0.0825682								0.1403	0	0	0
														VWA5A	NM_198315.2	0.230581	0.240716								0.0786	0.0288	0	0
														SLC23A2	BC013112.2	0.229568	0.386591								0	0	0	0
														GALK2	NM_001001556.1	0.229402	0.206229								0	0	0	0
														CTBS	NM_004388.1	0.229355	0.358893								0.0837	0	0	0
														TMEM37	BC046362.1	0.229122	0.184094								0.0057423	0	0	0
														YWHAH	NM_003405.3	0.22903	0.290816								0.015	0	0	0
														USO1	BC032654.1	0.228957	0.267768								0	0.0017429	0	0
														AKAP11	NM_016248.2	0.22805	0.0848508								0.1493	0.02	0	0
														TMEM231	NM_001077418.1	0.227857	0.0637325								0.0572	0	0	0
														POLK	BC050718.1	0.227691	0.185991								0	0.1749	0	0
														CREBL2	NM_001310.2	0.227382	0.28752								0.0060721	0	0	0
														GNG4	NM_004485.2	0.226917	0.30023								0.0253	0	0	0
														NDUFV3	BC021217.2	0.226725	0.235782								0.0294	0	0	0
														METAP2	NM_006838.3	0.225874	0.248297								0.00022409	0.1749	0	0.0044746
														GIGYF2	NM_015575.2	0.225299	0.164738								0.0359	0.0602	0	0
														SC5D	NM_001024956.1	0.223584	0.689442								0.0373	0	0	0
														CMTR2	NM_018348.4	0.223569	0.106599								0.00089944	0	0	0
														MPI	BC017351.2	0.2234	0.14106								0.3946	0	0	0
														CDKAL1	BC064145.1	0.223214	0.257819								0.00036311	0.005929	0	0.0082888
														FDFT1	BC009251.2	0.222603	0.115425								0	0.00058598	0	0
														DIS3L	NM_133375.2	0.222358	0.15015								0.0108	0.0091954	0	0
														PIGK	NM_005482.2	0.222259	0.588643								0.004183	0	0	0.0075051
														PCDHB5	BC001186	0.221737	0.163927								0.0198	0.00050835	0	0
														PSMC2	NM_002803.2	0.220584	0.0850879								0	0.002726	0	0
														DNAJC18	NM_152686.2	0.21976	0.0818943								0.00056834	0.0273	0	0
														ASCC3	NM_022091.3	0.219101	0.0747493								0.0255	0	0	0
														NPTX2	NM_002523.1	0.218463	0.122746								0.1457	0.0035112	0	0.00092272
														DHRS7	NM_016029.1	0.218335	0.378464								0	6.22e-05	0	0
														ATP5S	BC011549.1	0.217933	0.192037								0.0296	0	0	0.000181
														C4orf33	NM_173487.1	0.217869	0.168562								0.0482	0	0	0
														CXCL6	NM_002993.2	0.217855	0.0994779								0.114	0.1171	0	0
														GCG	NM_002054.2	0.217396	0.0658743								0.00028011	0	0	0
														SLC33A1	NM_004733.2	0.215657	0.263537								0	0.00044276	0	0
														CCDC93	BC093018.1	0.215362	0.536992								0.0916	0	0	0.0194
														MRS2	NM_020662.2	0.215196	0.169845								0	0.0046018	0	0.0898
														RFC5	NM_007370.3	0.21506	0.0615406								0.0133	0.0006536	0	0
														FUNDC1	NM_173794.2	0.214923	0.0832855								0.2716	0	0	0.0016807
														PCBD2	NM_032151.4	0.214156	0.183625								0	0.00018382	0	0
														VPS41	NM_014396.3	0.213986	0.407655								0.0341	0.0026595	0	0
														H2AFJ	NM_177925.2	0.213766	0.143326								0.001824	0.0046089	0	0
														OTOGL	BC101016.2	0.213755	0.088909								0	0.0053333	0	0
														TMEM177	NM_030577.1	0.212178	0.0801581								0.0413	0.0086988	0	0
														SCD	BC005807.2	0.211942	0.176253								0.0877	0.00024133	0	0
														ISL1	NM_002202.2	0.211919	0.0763584								0	0	0	0.003062
														TRNAU1AP	BC039879.1	0.211868	0.144723								0.0165	0	0	0.0157
														PALM2	BC039306.1	0.211634	0.0913258								0.0478	0.0196	0	0
														SUOX	ENST00000356124	0.211532	0.206418								0	0	0	0
														ATP5J	NM_001003696.1	0.211232	0.559164								0.00018454	0.0216	0	0
														LDOC1L	BC018713.1	0.21122	0.143913								0.0489	0.002903	0	0
														PPP6C	NM_002721.3	0.210843	0.0633295								0.0104	0	0	0
														DYX1C1	BC062564.1	0.210496	0.185735								0.2332	0.0055129	0	0
														YRDC	BC067857.1	0.210472	0.401595								0.018	0.0403	0	0
														MRPL43	NM_032112.2	0.210252	0.0624613								0	0	0	0
														C5orf28	NM_022483.3	0.209721	0.0372106								0.0134	0	0	0
														ZSCAN18	NM_023926.3	0.209642	0.123803								0.0022222	0	0	0
														LRRTM2	LRRTM2	0.209167	0.325886								0.028	0.0097509	0	0
														AMZ2	BC050709.1	0.208692	0.140519								0	0	0	0.0011856
														C1D	NM_006333.2	0.207732	0.0713738								0	0	0	0
														CDK5R1	BC030792.1	0.207404	0.067224								0.0695	0.0108	0	0.0236
														NUDCD2	NM_145266.4	0.207289	0.45899								0.00023068	0.006288	0	0
														SLC25A17	NM_006358.2	0.20719	0.148164								8.62e-05	0	0	0
														PCSK2	NM_002594.2	0.207129	0.0777438								0.0934	0.00058241	0	0
														EIF2B3	NM_020365.2	0.206767	0.107223								0.0288	0	0	0
														CSE1L	ENST00000338534	0.206416	0.0696692								0.0098039	0	0	0
														RMND1	BC012081.1	0.205509	0.0946825								0	0	0	0
														LNX1	BC022983.1	0.204593	0.0778097								0.2382	0	0	0
														MRPL9	NM_031420.2	0.204075	0.128251								0.00075901	0.0166	0	0.0485
														NMNAT2	NM_015039.2	0.203577	0.0750076								0.0911	0.0036765	0	0.0016399
														SLC30A6	NM_017964.2	0.203085	0.124805								0.0348	0	0	0.0078853
														TLCD1	NM_138463.2	0.202364	0.089805								0	0.0005767	0	0
														SRSF10	XM_001126361.1	0.201764	0.308123								0.2392	0.0129	0	0
														UBE2W	BC010900.1	0.201072	1.13497								0.3226	0	0	0
														HAX1	NM_006118.3	0.20033	0.262556								0.023	0	0	0
														PPAT	NM_002703.3	0.200293	0.339201								0	0	0	0
														ZNF620	BC044953.1	0.200284	0.120639								0.00061002	0.0065213	0	0
														MRPL19	NM_014763.3	0.200089	0.0779785								0.0638	0	0	0
														SCD	BC062303.1	0.198982	0.120513								0	0	0	0
														ZNF468	NM_199132.1	0.198738	0.555819								0	0	0	0
														SGMS1	NM_147156.3	0.197503	0.12843								0.0697	0.00010893	0	0
														SUSD4	NM_001037175.1	0.19735	0.0715999								4.84e-05	0	0	0.0060034
														DYNC1I1	BC037854.1	0.196476	0.107188								0.017	0	0	0
														ZNF428	BC045799.1	0.196476	0.1226								0	0.0057516	0	0
														DCDC5	NM_198462	0.196215	0.0962718								0.0073379	0.1124	0	0
														NKAP	BC032442.1	0.196169	0.284595								0	0	0	0
														CHST8	NM_022467.3	0.196055	0.106971								0.1552	0.0080784	0	0.0041667
														C18orf21	BC025950.1	0.195089	0.0825445								0.0114	0.1625	0	0
														CRH	NM_000756.1	0.194955	0.120417								0.1361	0	0	0
														TRIB3	NM_021158.3	0.194012	0.0693229								0.0352	0	0	0
														ZNF624	BC103946.1	0.193645	0.134174								0.0053782	0.0167	0	0
														MRPL46	NM_022163.2	0.193261	0.126335								0.1373	0	0	0
														SRSF12	NM_080743.2	0.19306	0.228866								0.0021176	0.0010271	0	0
														TMEM9	NM_016456.2	0.191983	0.102283								0.0115	0	0	0
														SNRPD1	NM_006938.2	0.191952	0.262946								0.003367	0	0	0
														PDE4DIP	BC026270.1	0.190905	0.173905								7.54e-05	0	0	0.0002686
														TBCC	NM_003192.1	0.190886	0.12533								0.00091781	0.0025974	0	0
														BTBD11	NM_152322.2	0.190606	0.679057								0	0.0196	0	0
														UNC119B	BC004815	0.19058	0.0962149								0.0332	0.0225	0	0
														FKBP3	NM_002013.2	0.190393	0.0887114								0	0	0	0.022
														ETFDH	BC011890.1	0.189366	0.377211								0.0006536	0	0	0
														PEX2	BC000661.2	0.189247	0.0462031								0	0	0	0
														C8orf76	NM_032847.1	0.189146	0.216801								0.0026144	0.024	0	0
														CCDC28A	BC013019.2	0.18892	0.446846								0.0062909	0.0277	0	0
														PGM1	NM_002633.2	0.188704	0.143992								0	0.0019608	0	0.0005767
														BOLA3	NM_212552.2	0.188661	0.502516								0	0	0	0
														DHCR7	NM_001360.1	0.187906	0.180243								0.1174	0	0	0
														YIPF4	NM_032312.2	0.187669	0.139843								0.0417	0	0	0
														SH3GL2	NM_003026.1	0.187639	0.0637391								0	0	0	4.78e-05
														CALCOCO2	NM_005831.3	0.184891	0.0743394								0	0	0	0
														ZNF671	BC025728.1	0.183706	0.116834								0	0	0	0
														KCNJ3	BC022495.1	0.183235	0.761527								0.00010893	0	0	0
														CHGA	BC006459.1	0.183223	0.0920482								0.1054	0	0	0.00011534
														RTN4	NM_153828.2	0.182473	0.105025								0.0883	0	0	0
														KCNB2	NM_004770	0.181718	0.0661617								0	0.0018824	0	0.0075901
														PCID2	BC016614.1	0.181366	0.0966956								0.0362	0.00081699	0	0
														RBM4B	NM_031492.2	0.180691	0.164548								0	0.0413	0	0
														TSPAN7	NM_004615.2	0.179386	0.103746								0.1114	0.0069853	0	0
														ZCWPW2	NM_001040432.1	0.177363	0.138624								0.1021	0	0	0.0071126
														PLOD2	NM_182943.2	0.177354	0.0866246								0.0289	0	0	0
														CTDSPL2	NM_016396.2	0.17656	0.138379								0.0022666	0.00064591	0	0
														NUPL2	BC005327.1	0.175648	0.122373								0.3903	0.00023068	0	0
														COG1	NM_018714.2	0.175251	0.165304								0.0016303	0.0028235	0	0
														GPANK1	NM_033177.2	0.17522	0.0809974								0.2372	0.0011417	0	0
														UBE2G1	NM_182682.2	0.175118	0.0745646								0.00064532	0.008057	0	0.0388
														PCP4	NM_006198.2	0.175008	0.240582								0.1814	0	0	0
														HAGH	NM_001040427.1	0.174858	0.140019								0.0164	0.00058097	0	0
														PON3	BC070374.1	0.174065	0.155023								0.0017018	0	0	0
														ZNF596	Q8TC21	0.173851	0.146934								0.1144	0.0050568	0	0.0087945
														ST8SIA3	NM_015879.2	0.173594	0.385607								0.017	0.1397	0	0
														RORC	NM_005060.3	0.172841	0.237263								0.0656	0	0	0
														FAM83F	NM_138435.1	0.172831	0.192983								0.0249	0	0	0.0022122
														ARHGAP5-AS1	BC007251.1	0.172671	0.123809								0.0173	0.0030691	0	0.0319
														COPS5	NM_006837.2	0.172666	0.0931322								0	0	0	0
														CELA3A	BC005918.1	0.172426	0.144151								0.0311	0.0101	0	0
														NUDT12	NM_031438.2	0.172219	0.075096								0.005676	0	0	0
														CLCC1	NM_015127.2	0.17215	0.200335								0.0305	0	0	0
														UBE2W	NM_018299.3	0.17206	0.105326								0.0157	0	0	0
														SCG5	BC005349.1	0.1709	0.148141								8.53e-05	0.0053595	0	0
														EMC10	BC032948.2	0.170368	0.376077								0.0356	0	0	0
														SRA1	BC067895.1	0.169299	0.0557293								0.00017825	0	0	0
														YAF2	BC037777.2	0.167996	0.141403								0.0827	0	0	0.0060914
														SLC7A2	BC113661.1	0.167215	0.171458								0	0	0	0
														ERCC8	NM_001007233.1	0.166944	0.11868								0.0954	0	0	0.0106
														CYP2R1	BC003642.2	0.166555	0.0696941								0.0195	0.0676	0	0.00016688
														JAK1	NM_002227.2	0.165939	0.0627153								0.0017784	0	0	0
														ZNF567	NM_152603.2	0.165741	0.210929								0.0634	0	0	0.0317
														C22orf39	NM_173793.3	0.16558	0.0585078								0	0	0	0.0385
														COPS4	COPS4	0.165415	0.122157								0.0016116	0	0	0
														FBXW11	NM_033644.2	0.165142	0.102528								0	0.0129	0	0
														FADS1	BC007846.2	0.165109	0.0543922								0.0037736	0	0	0
														CRY1	NM_004075.2	0.164638	0.0507444								0.001364	0	0	0
														C11orf65	BC059411.1	0.163902	0.251508								0.1932	0	0	0.0031735
														PPP2CA	NM_002715.2	0.163817	0.0679212								0.0305	0	0	0
														NPHP4	BC050076.1	0.163447	0.0626915								0.0676	0	0	0
														DEF8	DEF8	0.163083	0.12747								0.0131	0	0	0
														MED25	BC065297	0.162298	0.140767								0.1401	0	0	0
														ZNF585A	BC026081.2	0.161884	0.0715175								0	0	0	0
														MRPL40	NM_003776.2	0.161471	0.0441								0.0379	0.0002451	0	0
														ANKEF1	BC022878.2	0.161448	0.0722766								0.00019608	0	0	0
														STXBP3	BC038099.2	0.161182	0.0869164								0.0054264	0	0	0
														C19orf52	NM_138358.2	0.160947	0.100172								0.0237	0.0026488	0	0
														FAM171B	BC060872.1	0.160233	0.0455582								0.0172	4.41e-05	0	0
														ARRDC4	NM_183376.1	0.159927	0.12434								0.0127	0	0	0.0026913
														ADRBK2	BC036797.1	0.159712	0.131309								4.13e-05	0	0	0
														FBXO25	BC050393.1	0.15966	0.737661								0.0157	0	0	0
														MPLKIP	NM_138701.1	0.159297	0.144606								0.0918	0	0	0.0030486
														RND1	NM_014470.2	0.158802	0.0532625								0.0023991	0.00094943	0	0
														CLASP2	ENST00000313350	0.158386	0.0884734								0	0	0	0.0011765
														ZHX1	NM_001017926.1	0.158234	0.109393								0.0013072	0.0013702	0	0
														TAF1B	BC018137.2	0.158146	0.133032								0	0.0353	0	0.0106
														PURA	BC036087	0.157444	0.0938869								0.02	0	0	0
														FAM213A	BC005871.2	0.157222	0.0899034								0.1505	0.00010893	0	0
														C1orf43	NM_015449.1	0.157204	0.467778								0.0025045	0	0	0.0042951
														HRAS	BC095471.1	0.157087	0.0856655								0.0187	0	0	0
														DBR1	NM_016216.2	0.156866	0.0894166								0.0013356	0	0	0.0089375
														MDH1	NM_005917.2	0.156592	0.146566								0.02	0.0004902	0	4.36e-05
														FLOT1	NM_005803.2	0.155504	0.17238								0.152	0.00039216	0	0
														TBC1D22A	NM_014346.1	0.155463	0.0875599								0.0231	0.0122	0	0
														USE1	NM_018467.2	0.155117	0.16151								0	0	0	0.0011494
														POLR2D	BC010427.1	0.155007	0.494666								0.049	0.0020124	0	0
														MTMR2	BC052990.1	0.154592	0.250765								0.0212	0.026	0	0
														LGALS8	ENST00000332570	0.153652	0.130969								0.0021432	0	0	0
														TCAIM	AL832473	0.153505	0.124473								0.1341	0	0	0.0098803
														TCEAL8	NM_001006684.1	0.152214	0.272109								0.0112	0.0046725	0	0
														PRKACB	NM_002731.2	0.151633	0.158838								0.0386	0	0	0
														ALCAM	BC057809.1	0.151463	0.435738								0.0037182	0.0136	0	0.0181
														SLAIN1	NM_144595.3	0.150359	0.135687								0.006523	0	0	0
														PNPO	NM_018129.1	0.149931	0.0321608								0.0141	0	0	0
														FIG4	NM_014845.4	0.149767	0.0826416								0.1117	0.0136	0	0
														DCX	NM_178151.1	0.148765	0.0971077								0.0135	0	0	0
														RPAP3	BC056415.1	0.14869	0.273019								0.0072214	0.0163	0	0
														C11orf73	BC018080.1	0.147942	0.0315108								0	0.00090498	0	0
														TGDS	NM_014305.2	0.14663	0.0478758								0.00078431	0	0	0
														NDFIP2	BC021988.1	0.146554	0.0822661								0	0	0	0
														ZNF585A	BC063820	0.145004	0.0915252								0.029	0	0	0
														CCNH	BC022351.1	0.144948	0.109471								0.0242	0.0011047	0	0.0041746
														SGMS2	NM_152621.3	0.144064	0.1436								0.2737	0	0	0
														RCHY1	BC031057.1	0.143877	0.0752038								0.0040422	0.0114	0	0.00023624
														SESN2	NM_031459.3	0.143864	0.0741818								0.1329	0	0	0
														NDUFA13	BC009189.2	0.143402	0.127422								0	0.0010084	0	0.0214
														SIKE1	BC005934.1	0.143121	0.0556109								0.1158	0.00024703	0	0
														SV2A	BX537754	0.142769	0.294404								0.0131	0.00090498	0	0
														SRR	NM_021947.1	0.141816	0.0841482								0.0028704	0.1253	0	0.1204
														TIMM22	NM_013337.2	0.140858	0.0578075								0.0732	0	0	0
														ING2	NM_001564.2	0.14068	0.168364								0.2683	0.00078431	0	0
														RSRC1	BC010357.1	0.140359	0.0831324								0	0.00052521	0	0.0042781
														TRIM9	NM_052978.3	0.139974	0.117413								0.0187	0	0	0.00028835
														HDX	NM_144657.2	0.139847	0.0973656								0.0555	0	0	0
														BRCC3	NM_024332.2	0.139704	0.0712502								0.0687	0.0641	0	0
														NAE1	NM_003905.3	0.138811	0.227677								0	0.0175	0	0
														RALGAPA1	NM_014990	0.138406	0.123144								0.1718	0.00038126	0	0
														VAT1L	NM_020927.1	0.138348	0.0967882								0.076	0	0	0
														BBS12	NM_152618.2	0.138331	0.366762								0	0	0	0
														FYTTD1	NM_001011537.1	0.13818	0.125238								0.0152	0.0021116	0	0
														LMAN2L	NM_030805.1	0.138143	0.253645								0.0528	0.0179	0	0
														SF3B3	BC009780.1	0.137455	0.0619975								0.0914	0.0119	0	0
														DALRD3	NM_018114.4	0.137159	0.0995524								0.0306	0.0034556	0	0
														GNAS	NM_080426.1	0.135895	0.104743								0.0391	0.0003648	0	0
														ELAVL1	BC003376.2	0.135238	0.0890113								0	0.0799	0	0
														POLR2D	NM_004805.2	0.134956	0.102907								0.0494	0	0	0.021
														APTX	NM_017692.2	0.134842	0.216529								0.0805	0.0011299	0	0
														ZNF507	NM_014910.2	0.133946	0.104288								0	0.0036765	0	0
														SLC35A5	BC005207.1	0.133505	0.119279								0	0	0	0
														CNBP	BC093058	0.133479	0.0793374								0.1682	0	0	0.0037923
														ERMAP	NM_001017922.1	0.133151	0.209077								0	0	0	0.001321
														PPP2R3B	NM_199326.1	0.133131	0.0748557								0.00080921	0.00098039	0	0
														TUBE1	BC031101.1	0.133	0.109531								0.4415	0.0581	0	0.0058824
														GNAZ	BC037333.1	0.132539	0.177447								0.004874	0	0	0.5083
														DBI	NM_020548.4	0.132331	0.152653								0.0444	0.0128	0	0
														GLRB	NM_000824.2	0.131743	0.0665678								0.025	0.0488	0	0.0006708
														PSMF1	PSMF1	0.13082	0.154263								0.2363	0.002342	0	0
														ROR1	NM_001083592.1	0.1308	0.0612048								0.1348	0.0149	0	0
														TADA2A	BC011753.2	0.130734	0.146976								0.1245	0.0027045	0	0
														CHMP1B	NM_020412.3	0.130409	0.0566379								0.3251	0	0	0
														SOCS6	NM_004232.2	0.130351	0.133405								0.0029766	0	0	0.1654
														TOMM70A	NM_014820.3	0.12976	0.204579								0	0.0127	0	0
														ATXN10	BC007508	0.129349	0.0904826								0.0016591	0	0	0
														SCFD1	NM_182835.1	0.128357	0.0877929								0.0141	0	0	0
														FNIP1	BC001956.1	0.12796	0.0355813								0.0427	0.002547	0	0
														ZNF256	NM_005773.2	0.12796	0.0988702								0	0	0	0
														SLC35A4	NM_080670.2	0.127895	0.0377245								0.1315	0.1495	0	0.0181
														SLC2A2	BC060041.1	0.127711	0.0463809								0.0121	0.0469	0	0
														POLR1D	NM_152705.1	0.126851	0.110737								0.0103	0.0132	0	0
														JAKMIP1	BC047075.1	0.126674	0.0619687								0.0036601	0	0	0
														GLRX3	NM_006541.1	0.12666	0.0949029								0.3274	0.0041984	0	0
														CCDC91	BC028682.2	0.126643	0.205616								0.0089572	0.0085528	0	0.0327
														HHATL	NM_020707.2	0.126454	0.0698394								0.0043666	0.0741	0	0.0023897
														NSUN3	BC057238.1	0.125797	0.113415								0.0519	0.0781	0	0
														HMG20A	NM_018200.2	0.125613	0.10081								0	0	0	0
														RPL27A	BC066326.1	0.125318	0.143235								0.5683	0	0	0.0019264
														CAPRIN1	NM_005898.4	0.125195	0.0594027								0.0047329	0.0109	0	0
														SH3BGR	NM_001001713.1	0.123828	0.406088								0	0.00054975	0	0
														NEK4	NM_003157.1	0.123766	0.0706664								0.0016637	0.0298	0	7.69e-05
														AFTPH	BC022247.1	0.123665	0.208051								0.3416	0.02	0	0.0005279
														FAM174A	NM_198507.1	0.12355	0.119081								0.00039784	0.00028011	0	0.0586
														SENP7	AL136599	0.123156	0.0272662								0.0045977	0	0	0
														FBXO25	NM_012173.3	0.123074	0.14491								0.0085562	0	0	0
														ASNSD1	NM_019048.1	0.122948	0.132093								0.00051495	0.0427	0	0.00057516
														MRAP2	BC039855.1	0.122941	0.0559179								0.00026364	0.012	0	0
														NDUFA6	NM_002490.3	0.122364	0.0360579								0.0619	0	0	0
														LRP11	NM_032832.3	0.12195	0.066127								0.8405	0	0	0
														ZNF227	ZNF227	0.1216	0.0363675								0.0788	0	0	0
														ARCN1	NM_001655.3	0.120449	0.0362408								0.0111	0.00046685	0	0
														HNRNPC	BC007052.1	0.119863	0.0954441								0.0942	0.0326	0	0.0029533
														CSRNP3	NM_024969.2	0.11953	0.069062								0.0058824	0.0123	0	0
														EPB41L5	NM_020909.2	0.119409	0.0518064								0.0824	0	4.14e-05	0
														IBTK	NM_015525.2	0.119213	0.0881028								0.178	0	0	0
														TMCO3	BC012564.1	0.118951	0.0544095								0.4227	0.0156	0	0
														HTR1F	NM_000866.2	0.118836	0.051437								0.0768	0.0344	0	0
														AMN1	BC037897.2	0.11764	0.106247								0.0764	0	0	0.0023702
														SYNJ2	BC043277.2	0.117546	0.191877								0	0	0	0.0177
														C12orf66	BC036246.1	0.117386	0.0456907								0.0185	0	0	0
														TANK	BC067779.1	0.117331	0.114705								8.91e-05	0	0	0
														NUAK2	NM_030952.1	0.117324	0.154435								0.1489	0.0313	0	0
														GZF1	GZF1	0.115559	0.103283								0.0002451	0	0	0
														IPPK	NM_022755.4	0.114621	0.0483405								0.0771	0	0	0
														SSBP2	NM_012446.2	0.11445	0.0480371								0.1811	0	0	0
														DIRAS3	NM_004675.2	0.114123	0.0289729								0.1526	0	0	0
														CRYZL1	BC013155.1	0.113771	0.0474372								0.0001994	0	0	0.0567
														ARL8B	NM_018184.2	0.112263	0.0141476								0.00098039	0.0019608	0	0
														SF3B6	NM_016047.3	0.111206	0.0635094								0.00098039	0.0015977	0	0
														PPA1	BC001022	0.11082	0.123586								0	0	0	0
														RNF180	NM_178532.2	0.11079	0.0705916								0.028	0	0	0
														PITPNC1	NM_181671.1	0.110746	0.0467889								0.0345	0.00060852	0	0
														DUSP16	BC042101.1	0.109575	0.105913								0.3098	0.0769	0	0
														KCNH2	NM_172057	0.109405	0.0461084								0	0.00080214	0	0
														CYB5D1	NM_144607.2	0.109174	0.145234								0.2196	0	0	0
														ACYP1	NM_203488.1	0.108868	0.102192								0	0	0	0
														CNGA3	NM_001079878.1	0.10834	0.0592257								5.03e-05	0	0	0
														FAM92A1	BC014598.2	0.108267	0.0504168								0	0	0	0
														NAT14	NM_020378.2	0.108073	0.118104								0.0365	0	0	0
														DERA	NM_015954	0.107735	0.0422638								0.1578	0	0	0
														LEO1	NM_138792.2	0.107729	0.0813844								0	0	0	0
														PPP3CB	BC028049.1	0.107597	0.0480573								0	0	0	0
														KRR1	BC016778.1	0.107582	0.0368359								0.0333	0	0	0
														FAF2	NM_014613.1	0.10744	0.0599723								0	0	0	0
														ALG9	NM_024740.1	0.107319	0.18486								0.1048	0	0	0.0171
														MRPL54	NM_172251.1	0.107168	0.119897								0.236	5.09e-05	0	0
														MRPL42	NM_172178.1	0.106859	0.0415236								0.0107	0	0	0
														NSL1	BC007067.1	0.106437	0.0303689								0.0988	0.023	0	0
														CREB1	NM_004379.2	0.106083	0.0606269								0	0	0	0
														SFTPD	BC022318.1	0.105818	0.0484198								0.0463	0	0	0
														MIA2	NM_054024.3	0.105701	0.0341081								0.0118	0	0	0.00039216
														NKX6-1	NM_006168	0.105255	0.0423039								0	0	0	0
														SLC30A9	BC007732.2	0.104737	0.0299447								0.0356	0	0	0
														FEM1C	NM_020177.2	0.104612	0.0548709								0.0657	0	0	0
														BCAP29	NM_018844.2	0.103556	0.0235061								9.56e-05	0.0023068	0	0
														C12orf60	BC015546.1	0.102134	0.0636163								0.1369	0.0042017	0	0
														C12orf10	BC051871.1	0.102131	0.0425536								0	0	0	0
														SNRNP35	NM_180699.1	0.101001	0.121444								0.097	0	0	0
														LRRC8D	BC009486.1	0.0999222	0.178446								0.0626	0.0318	0	0
														LNPEP	NM_005575	0.0998579	0.115317								0	0	0	0
														RYBP	BC036459.1	0.0985868	0.142556								0.049	0	0	0
														FMR1	BC038998.1	0.098099	0.0630276								0.0421	0	0	0
														ZNF544	ENST00000333581	0.0980113	0.0483597								0.0205	0	0	0
														STXBP5	NM_139244.2	0.0978973	0.0413809								0	0	0	0
														SYT5	BC046157.1	0.0978744	0.0334535								0.1257	0.0080532	0	0
														C5orf24	NM_152409.2	0.0973254	0.0587029								0.4306	0	0	0
														PNLIPRP2	BC005989.2	0.0972974	0.0832447								0.0368	0	0	0.0174
														MLH1	NM_000249.2	0.0964979	0.148155								0.00046527	0	0	0
														NSL1	Q96IY1	0.096428	0.0813506								0.0083515	0	0	0
														LIPT1	NM_015929.2	0.0964067	0.0210482								0.0981	0	0	0
														TEFM	BC024328.1	0.0958467	0.208853								0.1049	0	0	0
														SCGB2A1	NM_002407.1	0.0953662	0.0322744								0.4096	0	0	0
														PRMT6	BC073866.1	0.0947777	0.0703912								0.0283	0.00038785	0	0
														ICA1L	NM_138468.3	0.0945641	0.056966								0.00056022	0	0	0
														NFU1	NM_001002756.1	0.094527	0.115671								0.0022989	0	0	0
														GLO1	NM_006708.2	0.0944813	0.0737177								0.00036311	0	0	0
														CCDC113	NM_014157.2	0.0941561	0.0472151								0.1247	0	0	0
														USP38	USP38	0.0936685	0.0650393								0.017	0.0017429	0	0
														YME1L1	NM_014263.2	0.0927975	0.050732								0	0.0025098	0	0
														TMEM14B	BC007080.1	0.0926322	0.0498212								0	0.00033234	0	0.0105
														HINT3	BC015732.1	0.091944	0.0576081								0.0178	0	0	0.0255
														MYO3A	BC045538.1	0.0910969	0.0407671								0.0173	0	0	0
														HPS4	BC065030.1	0.0906541	0.0363678								0.0359	0	0	0
														KCTD3	KCTD3	0.09033	0.0713593								0.26	0	0	0
														DDX25	NM_013264.2	0.0900571	0.0241895								0.0198	0	0	0
														LRIF1	BC008115.1	0.0898303	0.493772								0.0147	0.0016637	0	0
														YTHDF3	NM_152758.4	0.0891879	0.0911954								0.00057516	0	0	0.0004128
														CGRRF1	NM_006568.2	0.0890844	0.116201								0.1443	0	0	0
														MBIP	BC016821.1	0.0888729	0.131869								0.0283	0	0	0
														TMEM187	NM_003492.1	0.0880307	0.0876334								0.0239	0	0	0
														MAN1A2	NM_006699.3	0.0872507	0.0561846								0.0093054	0.00070142	0	0
														LAMTOR3	NM_021970.2	0.0869685	0.0478778								0.00052288	0	0	0
														TMEM199	NM_152464.1	0.0864649	0.0349251								0.00031373	0	0	0
														TAF13	NM_005645.3	0.086362	0.074674								0.0034918	0.065	0	2.32e-05
														RAB5A	NM_004162.3	0.0860069	0.0728445								0.00037604	0	0	0.0028758
														ZBED5	BC038508.1	0.0858595	0.239079								0.08	0	0	0
														ARHGAP24	NM_031305.2	0.08532	0.0365934								0.362	0.0022975	0	0.0112
														RSRC2	NM_198262.2	0.0851381	0.05855								0.3277	0.0137	0	0
														MZT2B	BC017694.1	0.0848181	0.0376025								0.0385	0	0	0
														RAB29	NM_003929.1	0.0846822	0.0306118								0.0469	0	0	0.0338
														LAGE3	NM_006014.3	0.084444	0.0476514								0.0809	0.2378	0	0
														ADAT1	BC002758.2	0.0833925	0.0398782								0.065	4.51e-05	0	0
														CCT6B	BC027591.1	0.083197	0.0343993								0.1094	0	0	0
														GRB14	BC053559	0.0823277	0.0379803								0.0066518	0	0	0
														NUDT9	NM_198038.1	0.0822088	0.0317641								0.1736	0.1678	0	0
														TMED4	NM_182547.2	0.0819179	0.0443684								0.1853	0	0	0
														ACOT13	NM_018473.2	0.0818129	0.065011								0.0235	0	0	0
														PCSK1N	BC094731.1	0.0817036	0.0498684								0.0023965	0	0	0
														SERP2	NM_001010897.1	0.0812151	0.118657								0.0414	0.014	0	0
														APPBP2	NM_006380.2	0.0810907	0.0363139								0.1219	0	0	0.0689
														SGCE	BC021709.2	0.0810394	0.0204539								0.0867	0.0253	0	0.00023068
														RPRD1A	BC010136.2	0.0808408	0.0574527								0.0238	0	0	0
														SLC7A8	NM_182728.1	0.0802264	0.0973475								0.0714	0.0158	0	0.0033183
														HNRNPLL	NM_138394.2	0.0801797	0.0355166								0.1863	0.0655	0	0
														KIAA0368	BC021127.1	0.0800065	0.052145								0.00021787	0.0072622	0	0
														UBE3A	NM_000462.2	0.0799907	0.0526585								0.0312	0.1691	0	0.0013445
														NSRP1	NM_032141.2	0.0799365	0.0458981								0.0106	0	0	0
														RPP30	NM_006413.2	0.0798902	0.0359397								0.0118	0.00059034	0	0
														TUBGCP5	NM_052903.2	0.0797147	0.0441639								0.0548	0	0	0
														PIAS1	NM_016166.1	0.0793756	0.0530359								0	0	0	0.0896
														WDR20	NM_001242415.1	0.0784238	0.0961622								0.0826	0	0	0.00025465
														SLC35F3	BC037878.1	0.0782992	0.0337042								0.0559	0.0434	0	0.067
														DNAJC12	NM_021800.2	0.0781257	0.0497615								0.0925	0.0183	0	0
														ABCB7	NM_004299.3	0.0781007	0.0177772								0.0069382	0.0006536	0	0.00048469
														PLCL2	NM_015184.2	0.0773526	0.411468								0	0.0013185	0	0.1154
														PIK3C2A	PIK3C2A	0.0771702	0.0617579								0	0.0089965	0	0
														PLEKHM3	NM_001080475	0.0771354	0.0229276								0.083	0	0	0
														COX7B	NM_001866.2	0.0769335	0.0628111								0.1799	0	0	0.0016903
														TCEB1	NM_005648.2	0.0768252	0.0645587								0.035	0.0581	0	0.0031534
														UCN3	NM_053049.2	0.0762755	0.0439474								0.0839	0.00031194	0	0.00045752
														ARHGAP44	ARHGAP44	0.0760889	0.045036								0.1023	0.0463	0	0.00020008
														TOMM34	NM_006809.4	0.075738	0.0767677								0.0328	0	0	0
														SNRPB2	NM_003092.3	0.0750414	0.0453134								0.105	0	0	0.0327
														NCKAP1	NM_013436.3	0.0746228	0.0392996								0.1714	0	0	0
														KHDRBS3	BC068536.1	0.0740101	0.0429534								0.0909	0	0	0
														C6orf89	NM_152734.3	0.073412	0.174039								0.0671	0	0	0
														DHCR7	NM_001360.2	0.0734023	0.109616								0.0006536	0	0	0.00031373
														RTN4	NM_207521.1	0.072103	0.0486852								0.1609	0.0024439	0	0
														KLHDC8A	BC036076.1	0.0720303	0.0289509								0.2014	0.0047501	0	0
														RBM7	NM_016090.2	0.0711397	0.0683826								0	0	0	0
														CSNK2A1	NM_001895.3	0.0711006	0.0968258								0.0226	0.0081336	0	0.152
														TIMM9	NM_012460.2	0.0702092	0.0800859								0	0	0	0.1302
														GPN2	BC008634.1	0.0691373	0.063881								0.1601	0	0	0
														FGF12	NM_021032.2	0.0688059	0.0368644								0.2412	0.0338	0	0
														AZIN1	NM_015878.4	0.0680554	0.245031								0.1294	0.0318	0	0
														SLC1A4	BC026216	0.0676835	0.0249131								0.2347	0	0	0
														WSCD2	ENST00000261400	0.0676095	0.0274845								0.00094563	0.0365	0	0
														PIGN	BC028363.2	0.0671095	0.049089								0	0.0010101	0	0
														SDHD	NM_003002.1	0.0668622	0.0692934								0.009944	0.0032035	0	0
														CD44	ENST00000263398	0.0666622	0.123511								0.0416	0	0	0
														CXorf57	BC047503.1	0.0666465	0.0312686								0	0	0	0
														PPM1E	NM_014906.4	0.0655737	0.0440446								0	0	0	0
														GOLT1B	NM_016072.2	0.0654281	0.0430862								0.0378	0	0	0
														PPA2	BC008246.1	0.0652968	0.0496724								0.0203	0.0028604	0	0
														STARD3NL	NM_032016.2	0.0646925	0.0423803								0.0337	0.00043573	0	0
														NDUFB6	NM_182739.1	0.0624722	0.0321847								0	0	0	0
														ST3GAL5	BC065936.1	0.062378	0.033259								0.0154	0.0020153	0	0.00014174
														TMEM192	BC036301.1	0.0622244	0.0471879								0.1191	0	0	0
														CYB5R4	ENST00000369681	0.0620207	0.162561								0.0697	0.1672	0	0.0016949
														POP4	NM_006627.1	0.0618685	0.0387707								0.3887	0	0	0
														CANX	NM_001746.3	0.0617435	0.067168								0.0040305	0.0694	0	0
														C6orf136	NM_145029.1	0.0615248	0.0642725								0.00030637	0.0154	0	0
														BAG2	NM_004282.2	0.0609791	0.0187026								0	0	0	0
														PEX10	NM_002617.3	0.0603668	0.0400293								0.21	0	0	0
														PPM1B	NM_002706.4	0.0594814	0.0957598								0.014	0	0	0
														NMRK1	BC036804.1	0.0589428	0.0388116								0.0006536	0.0404	0	0.3947
														MRPS15	NM_031280.2	0.0586656	0.0264086								0.1	0	0	0.1388
														TAF11	NM_005643.2	0.058123	0.0433339								0.015	0.0016126	0	0
														PIFO	BC093891.1	0.0575673	0.0319201								0.0042017	0.2356	0	0
														POP4	BC013686.1	0.057348	0.0518015								0.1277	0.008061	0	0
														CPLX2	NM_001008220.1	0.0572037	0.0473089								0	0.0059804	0	0.00025715
														MICU3	NM_181723.1	0.0562243	0.0296951								0.0018427	0	0	0
														RNF170	BC032393.1	0.0555728	0.0393961								0.0042745	0.0851	0	0
														BRMS1L	NM_032352.3	0.0553808	0.0396375								0.0020915	0.1701	0	0
														TMEM9B	NM_020644.1	0.0545549	0.0426304								0	5.6e-05	0	0.00066506
														LYSMD2	BC022075.1	0.054073	0.048783								0	0	0	0
														LARS2	NM_015340.3	0.0537575	0.0196938								0.201	0.0261	0	0
														BSPRY	BC001477.2	0.0533938	0.0234982								0.0021694	0.002342	0	0
														FAM175B	NM_032182.2	0.0530082	0.0198555								0.0045384	0.011	0	0
														ATE1	NM_007041.2	0.0514814	0.0659555								0	0	0	0.00038598
														MFF	BC093024.1	0.0512847	0.0240061								0.0064725	0.0159	0	0
														PAIP2	NM_001033112.1	0.0511632	0.0152031								0.0634	0	0	0.0025621
														ROMO1	NM_080748.1	0.050675	0.134969								0.0832	0	0	0
														C1orf101	NM_173807.2	0.0506736	0.0163541								0.005	0	0	0
														RAB2B	NM_032846.2	0.0503037	0.286776								0	0.0071972	0	0
														PPP2R2B	NM_181678.1	0.0493516	0.0215366								0.0795	0	0	0
														PAX6	NM_001604.3	0.049178	0.011586								0.2528	0	0	0
														ELP3	NM_018091.3	0.0489226	0.0947338								0.0154	5.37e-05	0	0
														HCFC2	NM_013320.1	0.0489101	0.0312497								0.0025599	0	0	0
														RNF7	BC005966.1	0.0478227	0.0247								0.2606	0.0021505	0	0
														ID4	NM_001546.2	0.0465773	0.0298394								0.0102	0.161	0	0
														C17orf58	NM_181656.1	0.0461653	0.0177236								0	0	0	0
														CACYBP	BC067823.1	0.0460755	0.0268671								0.0346	0	0	0
														PAK6	NM_020168.3	0.0460528	0.0468939								0.2103	0	0	0
														UTP3	NM_020368.1	0.0458817	0.156944								0.0251	0.0042589	0	0.0599
														BCCIP	BC009771.1	0.0458522	0.0407967								0.0016885	0	0	0
														ATP2C1	NM_001001487.1	0.0448649	0.0273633								0.0734	0.026	0	0
														EMC4	BC002583.2	0.0448388	0.0294004								0.0379	0	0	0
														DNAJC19	NM_201259.1	0.0442628	0.0479201								0	0.0229	0	0
														GPRC5B	NM_016235.1	0.0441336	0.0815429								0.2684	0.2259	0	0
														LRRC42	NM_052940.3	0.0421934	0.0182259								0.0116	0.00059418	0	0
														FAM117B	NM_173511.2	0.0416719	0.0314358								0.0054503	0	0	0
														PLEKHF2	NM_024613.2	0.0416598	0.087157								0	0.0729	0	0
														RNF41	NM_005785.2	0.0412363	0.0225641								0.0011269	0	0	0.1701
														FBXL4	NM_012160.3	0.0403629	0.0160378								0.0397	0	0	0
														ALB	BC039235.1	0.0402693	0.055288								0.0063437	0.0423	0	0
														MLLT11	NM_006818.3	0.0401838	0.0186179								0.0201	0	0	0
														CAMLG	NM_001745.2	0.0399208	0.0230992								0.4188	0	0	0
														IFRD1	BC001272.1	0.0398092	0.167966								0.0653	0	0	0
														PCSK1	NM_000439.4	0.0395556	0.0382834								0.1305	0	0	0
														STXBP1	NM_003165.1	0.039039	0.0475147								0.014	0.00022409	0	0
														KCNK17	BC025726.1	0.0389044	0.0257847								0	0	0	0
														RAB2A	NM_002865.1	0.0384412	0.0553964								0.0053688	0.00054299	0	0
														QDPR	BC000576.2	0.0383784	0.0173763								0.0508	0	0	0.1546
														CLP1	BC000446	0.0383092	0.116442								0.161	0.0039216	0	0
														NLGN1	NM_014932.2	0.0382855	0.0487696								0.0032627	0.0074671	0	0.1185
														ENPP4	NM_014936.3	0.0382426	0.0278884								0.0107	0	0	0
														GTPBP8	NM_138485.1	0.0371147	0.0233623								0.0174	0.0023462	0	0
														MAGEF1	BC010056.2	0.0364776	0.0264169								0.046	0	8.91e-06	0
														PEMT	NM_007169.2	0.0364014	0.020305								0.003268	0	0	0.0397
														TMEM230	NM_001009924.1	0.0362598	0.0185631								0	0.0438	0	0.00090815
														THYN1	BC093074.1	0.0356055	0.0294099								0	0.0043723	0	0.0216
														STPG1	BC063891.1	0.0354897	0.0695317								0.00012516	0.0020915	0	0
														RABGGTB	NM_004582.2	0.035267	0.0119664								0.2395	0.0203	0	0
														SPRYD7	NM_020456.1	0.0350414	0.0684407								0.2262	0	0	0
														HSDL1	BC104218.1	0.0344265	0.0332429								0.00096696	0	0	0
														ARMC8	NM_014154.2	0.0343478	0.0585204								0	0.00016006	0	0.0402
														HSP90B1	BC009195.2	0.0343205	0.00795285								0	0	0	0
														HINT1	NM_005340.3	0.0339231	0.040951								0.0107	0	0	0.0168
														SNRPD3	NM_004175.3	0.033795	0.0500094								0.0295	0.0682	0	0
														EFHB	NM_144715.2	0.0328682	0.0127007								0.00011205	0	0	0
														CCT8	NM_006585.2	0.0328142	0.0159389								0.00036014	0	0	0
														PPIE	NM_006112.2	0.0322155	0.0257626								0.2077	3.67e-05	0	0.1002
														THAP9	NM_024672	0.0319105	0.011264								0.2208	0.0036103	0	0
														PHACTR4	BC068508.1	0.0314619	0.14967								0.003238	7.54e-05	0	0
														PFN2	NM_002628.4	0.0313773	0.246775								0.0239	0.0682	0	0
														GCNT1	NM_001490.3	0.0311584	0.0315792								0	0.0094427	0	0
														ZNF250	ZNF250	0.0300235	0.0112962								0.0105	0.0266	0	0
														RRAGD	NM_021244.2	0.0299697	0.0389204								0.0131	0	0	0.0026781
														DDX28	NM_018380.2	0.0288642	0.0276737								0.0161	0.0223	0	0
														LDLRAD3	NM_174902.2	0.0273884	0.0292099								0.067	0	0	0
														SOCS4	NM_080867.2	0.027296	0.0148687								0.1407	0.0017316	0	0.0496
														ZFAND4	BC048968.1	0.0265017	0.0163783								0.0954	0	0	0.00042017
														PPP2R3C	BC063438.1	0.0264323	0.0195481								0	0	0	0
														CRP	ENST00000368112	0.0262789	0.0162268								0.133	0	0	0.013
														THAP5	NM_182529.1	0.0261743	0.0125744								0.0237	0	0	0
														FBXO22	BC032540.1	0.0261478	0.01248								0.0011385	0	0	0
														SIRT1	BC012499.1	0.0260686	0.00990391								0.00019806	0.00098039	0	0
														MRPL43	BC052639.1	0.0259341	0.0106718								0.1288	0.0060065	0	0.0059775
														DHX36	BC036035.1	0.0258463	0.00825257								0.0991	0	0	0
														SSTR2	NM_001050.2	0.0254379	0.00713621								0.4122	0.0018824	0	0
														EFTUD1	NM_024580	0.0251031	0.0153146								0.0321	0	0	0.00027739
														PIAS2	NM_004671.2	0.0247503	0.0905932								0.0276	0	0	0.0033284
														MANEAL	NM_152496.1	0.0244023	0.0125829								0.0967	0.0144	0	0.0031695
														PCLO	BC001304.1	0.0237786	0.0313091								0.003268	0.0107	0	0.0069927
														PCMT1	BC007501.2	0.0231028	0.0201234								0.1435	0.0381	0	0.0056808
														CLN8	NM_018941.2	0.0228723	0.017541								0	0.0436	0	0
														SAMD3	BC029851.1	0.022719	0.00844562								0.0109	0.0103	0	0
														SDF2L1	NM_022044.2	0.0217814	0.0242315								0.0127	0.0056645	0	0
														B9D1	BC002944.2	0.0215996	0.027855								0	0.0285	0	0.0012189
														FAM46C	NM_017709.3	0.0177283	0.00950535								0.068	0	0	0
														GSTO2	NM_183239.1	0.0176562	0.04397								0.2706	0.0387	0	0
														PPP1R7	BC012397.1	0.0163849	0.00883741								0.2403	0.0188	0	0
														TAPT1	NM_153365.2	0.0161989	0.00479802								0.0491	0.0090815	0	0
														MRPS10	NM_018141.2	0.0156996	0.0146093								0	0	0	0
														DNAJC12	NM_201262.1	0.0154354	0.0146775								0	0	0	0
														ZMYM6NB	NM_001195156.1	0.0151263	0.0147619								0.0014006	0.0386	0	0
														B3GALNT1	BC028571.1	0.0148847	0.0039057								0.0063577	0	0	0.0322
														PCID2	BC008975.1	0.0146424	0.0186634								0.0040461	0	0	0
														HCFC2	BC006558.2	0.0141318	0.00425575								0.1099	0.00018382	0	0
														CCBL2	NM_001008661.1	0.0129099	0.00734945								0.0019892	0	0	0
														KCTD18	BC067755.1	0.0120294	0.00837498								0.0135	0	0	0
														COMMD8	NM_017845.2	0.0119084	0.00894227								0.4415	0.0213	0	0
														CNST	BC036200.1	0.0108445	0.00376941								0.0146	0	0	0
														HACL1	NM_012260.2	0.0102746	0.00842126								0.0043868	0.001098	0	0
														BOLA1	NM_016074.1	0.00991285	0.00314808								0.00032295	0.00014174	0	5.23e-05
														SEZ6L2	BC000567.2	0.00965723	0.0606909								0	0	0	0.0014706
														BTC	BC011618.2	0.00938771	0.0070294								0.0125	0	0	0.0033613
														PPM1D	BC033893.2	0.00935089	0.0318894								0.003606	0	0	0.0464
														GID8	BC032120.2	0.00812964	0.00297694								0.0985	0.009106	0	0
[truncated: 1,884 more rows]

## Sheet: Figure 4
Figure 4a						Figure 4b				Figure 4c						Figure 4d
experiment	mouse	tissue	group	apt (fmole/gr)		experiment	group	signal		exp	hours		treatment	signal		EXP	apt	IEQ
1	1	Heart	SCR	0		1	scr	0		1	4	islet	apt	8.1322		1	mix	250	3.3662
1	2	Heart	SCR	0		1	scr	0.3044		1	4	islet	apt	7.5038		1	mix	250	4.0761
1	3	Heart	SCR	0		1	scr	0.7916		1	4	islet	apt	9.9021		1	mix	500	4.9577
1	4	Heart	m12-3773	0		2	scr	0		1	18	islet	apt	9.05		1	mix	500	6.3662
1	5	Heart	m12-3773	88.3707		2	scr	0.0548		1	18	islet	apt	8.41		1	mix	0	1.0704
1	6	Heart	m12-3773	40.1864		2	scr	0.254		1	18	islet	apt	12.57		1	mix	0	0.9296
1	7	Heart	1-717	0		1	m12-3773	0.6956		1	42	islet	apt	1.532		1	mix	125	2.3568
1	8	Heart	1-717	0		1	m12-3773	0.0332		1	42	islet	apt	2.545		1	mix	125	2.661
1	9	Heart	1-717	0		1	m12-3773	1.1084		1	42	islet	apt	3.9527		1	mix	60	1.4385
1	10	Heart	mix	0		2	m12-3773	1.9868		1	66	islet	apt	0.9391		1	mix	60	1.4216
1	11	Heart	mix	0		2	m12-3773	2.2412		1	66	islet	apt	1.6818		1	Scr	500	0.8852
1	12	Heart	mix	0		2	m12-3773	2.5796		1	66	islet	apt	2.4711		1	Scr	500	1.0412
2	16	Heart	SCR	0		1	1-717	1.5404		1	90	islet	apt	0.8745		2	mix	250	3.4087
2	17	Heart	SCR	0		1	1-717	1.5836		1	90	islet	apt	1.5166		2	mix	250	3.6911
2	18	Heart	SCR	0		1	1-717	1.9604		1	90	islet	apt	1.5725		2	mix	500	5.951
2	19	Heart	m12-3773	0		2	1-717	1.3652		1	4	liver	apt	19.5916		2	mix	500	5.1789
2	20	Heart	m12-3773	0		2	1-717	1.8836		1	4	liver	apt	18.1916		2	mix	0	1.0019
2	21	Heart	m12-3773	0		2	1-717	2.0444		1	4	liver	apt	15.8516		2	mix	0	0.9981
2	22	Heart	1-717	0		1	mix	2.1548		1	18	liver	apt	14.9575		2	mix	125	2.354
2	23	Heart	1-717	0		1	mix	3.1652		1	18	liver	apt	14.557		2	mix	125	3.258
2	24	Heart	1-717	0		1	mix	3.1868		1	18	liver	apt	9.217		2	mix	60	1.3597
2	25	Heart	mix	0		2	mix	2.714		1	42	liver	apt	2.0745		2	Scr	500	0.7292
2	26	Heart	mix	0		2	mix	2.9156		1	42	liver	apt	4.1995		2	Scr	500	0.8462
2	27	Heart	mix	0		2	mix	3.2564		1	42	liver	apt	3.738		2	Scr	500	1.0412
1	1	islets	SCR	11.0221						1	66	liver	apt	1.7641
1	2	islets	SCR	17.162						1	66	liver	apt	3.3891
1	3	islets	SCR	30.0326						1	66	liver	apt	1.8276
1	4	islets	m12-3773	149.206						1	90	liver	apt	1.5288
1	5	islets	m12-3773	127.959						1	90	liver	apt	3.0738
1	6	islets	m12-3773	161.764						1	90	liver	apt	1.2853
1	7	islets	1-717	83.1115						1	4	islet	scr	0.521
1	8	islets	1-717	125.135						1	4	islet	scr	0.3496
1	9	islets	1-717	103.132						1	4	islet	scr	0.6524
1	10	islets	mix	232.811						1	18	islet	scr	1.168
1	11	islets	mix	218.75						1	18	islet	scr	0.9966
1	12	islets	mix	191.739						1	18	islet	scr	1.5994
2	16	islets	SCR	0						1	42	islet	scr	1.42
2	17	islets	SCR	0						1	42	islet	scr	0.6105
2	18	islets	SCR	0						1	42	islet	scr	1.2881
2	19	islets	m12-3773	161.387						1	66	islet	scr	1.6924
2	20	islets	m12-3773	168.396						1	66	islet	scr	0.9079
2	21	islets	m12-3773	0						1	66	islet	scr	1.4605
2	22	islets	1-717	216.565						1	90	islet	scr	1.1632
2	23	islets	1-717	0						1	90	islet	scr	1.0787
2	24	islets	1-717	256.622						1	90	islet	scr	1.4313
2	25	islets	mix	278.062						1	4	liver	scr	18.699
2	26	islets	mix	271.082						1	4	liver	scr	18.6145
2	27	islets	mix	350.013						1	4	liver	scr	17.9671
1	1	Kidney	SCR	52.1016						1	18	liver	scr	7.02
1	2	Kidney	SCR	36.1754						1	18	liver	scr	17.9355
1	3	Kidney	SCR	175.637						1	18	liver	scr	18.9881
1	4	Kidney	m12-3773	61.9916						1	42	liver	scr	3.4342
1	5	Kidney	m12-3773	67.791						1	42	liver	scr	8.3497
1	6	Kidney	m12-3773	68.8251						1	42	liver	scr	9.4023
1	7	Kidney	1-717	60.7226						1	66	liver	scr	1.964
1	8	Kidney	1-717	56.1777						1	66	liver	scr	3.249
1	9	Kidney	1-717	53.4636						1	66	liver	scr	4.0091
1	10	Kidney	mix	63.7876						1	90	liver	scr	1.01
1	11	Kidney	mix	77.4399						1	90	liver	scr	1.41
1	12	Kidney	mix	85.2717						1	90	liver	scr	1.431
2	16	Kidney	SCR	0						2	4	islet	apt	7.2006
2	17	Kidney	SCR	0						2	4	islet	apt	10.931
2	18	Kidney	SCR	334.553						2	4	islet	apt	6.8321
2	19	Kidney	m12-3773	121.418						2	18	islet	apt	6.1191
2	20	Kidney	m12-3773	116.962						2	18	islet	apt	12.4118
2	21	Kidney	m12-3773	116.778						2	18	islet	apt	9.325
2	22	Kidney	1-717	0						2	42	islet	apt	1.886
2	23	Kidney	1-717	0						2	42	islet	apt	4.0367
2	24	Kidney	1-717	0						2	42	islet	apt	3.5225
2	25	Kidney	mix	0						2	66	islet	apt	0.9965
2	26	Kidney	mix	0						2	66	islet	apt	2.4144
2	27	Kidney	mix	32.9795						2	66	islet	apt	1.8735
1	1	Liver	SCR	0						2	90	islet	apt	0.9755
1	2	Liver	SCR	0						2	90	islet	apt	1.4075
1	3	Liver	SCR	0						2	90	islet	apt	1.3023
1	4	Liver	m12-3773	0						2	4	liver	apt	22.9316
1	5	Liver	m12-3773	0						2	4	liver	apt	11.7516
1	6	Liver	m12-3773	0						2	4	liver	apt	10.9411
1	7	Liver	1-717	0						2	18	liver	apt	16.297
1	8	Liver	1-717	0						2	18	liver	apt	8.209
1	9	Liver	1-717	0						2	18	liver	apt	7.4695
1	10	Liver	mix	21.7344						2	42	liver	apt	7.739
1	11	Liver	mix	0						2	42	liver	apt	2.823
1	12	Liver	mix	0						2	42	liver	apt	7.9865
2	16	Liver	SCR	0						2	66	liver	apt	3.5056
2	17	Liver	SCR	0						2	66	liver	apt	1.6325
2	18	Liver	SCR	0						2	66	liver	apt	3.8041
2	19	Liver	m12-3773	0						2	90	liver	apt	3.0903
2	20	Liver	m12-3773	0						2	90	liver	apt	1.523
2	21	Liver	m12-3773	0						2	90	liver	apt	3.3888
2	22	Liver	1-717	0						2	4	islet	scr	0.3548
2	23	Liver	1-717	0						2	4	islet	scr	1.227
2	24	Liver	1-717	0						2	4	islet	scr	1.446
2	25	Liver	mix	0						2	18	islet	scr	1.4018
2	26	Liver	mix	0						2	18	islet	scr	1.814
2	27	Liver	mix	0						2	18	islet	scr	1.693
1	1	Lung	SCR	0						2	42	islet	scr	0.947
1	2	Lung	SCR	0						2	42	islet	scr	0.8452
1	3	Lung	SCR	0						2	42	islet	scr	1.675
1	4	Lung	m12-3773	120.709						2	66	islet	scr	1.0194
1	5	Lung	m12-3773	154.864						2	66	islet	scr	0.9176
1	6	Lung	m12-3773	105.76						2	66	islet	scr	1.8474
1	7	Lung	1-717	0						2	90	islet	scr	1.0302
1	8	Lung	1-717	0						2	90	islet	scr	0.9884
1	9	Lung	1-717	0						2	90	islet	scr	1.2182
1	10	Lung	mix	0						2	4	liver	scr	18.866
1	11	Lung	mix	79.9343						2	4	liver	scr	18.5242
1	12	Lung	mix	125.152						2	4	liver	scr	18.954
2	16	Lung	SCR	0						2	18	liver	scr	11.187
2	17	Lung	SCR	0						2	18	liver	scr	9.8452
2	18	Lung	SCR	0						2	18	liver	scr	10.275
2	19	Lung	m12-3773	0						2	42	liver	scr	10.6012
2	20	Lung	m12-3773	0						2	42	liver	scr	5.2594
2	21	Lung	m12-3773	0						2	42	liver	scr	1.6892
2	22	Lung	1-717	0						2	66	liver	scr	3.13
2	23	Lung	1-717	0						2	66	liver	scr	2.7492
2	24	Lung	1-717	0						2	66	liver	scr	1.219
2	25	Lung	mix	0						2	90	liver	scr	0.8974
2	26	Lung	mix	0						2	90	liver	scr	1.005
2	27	Lung	mix	0						2	90	liver	scr	1.01
1	1	pancreas	SCR	0
1	2	pancreas	SCR	0
1	3	pancreas	SCR	0
1	4	pancreas	m12-3773	0
1	5	pancreas	m12-3773	0
1	6	pancreas	m12-3773	0
1	7	pancreas	1-717	0
1	8	pancreas	1-717	0
1	9	pancreas	1-717	0
1	10	pancreas	mix	0
1	11	pancreas	mix	0
1	12	pancreas	mix	0
2	16	pancreas	SCR	0
2	17	pancreas	SCR	0
2	18	pancreas	SCR	0
2	19	pancreas	m12-3773	0
2	20	pancreas	m12-3773	0
2	21	pancreas	m12-3773	0
2	22	pancreas	1-717	0
2	23	pancreas	1-717	0
2	24	pancreas	1-717	0
2	25	pancreas	mix	0
2	26	pancreas	mix	0
2	27	pancreas	mix	0
1	1	Spleen	SCR	22.0118
1	2	Spleen	SCR	22.893
1	3	Spleen	SCR	27.2959
1	4	Spleen	m12-3773	156.402
1	5	Spleen	m12-3773	146.854
1	6	Spleen	m12-3773	111.386
1	7	Spleen	1-717	28.5781
1	8	Spleen	1-717	68.8015
1	9	Spleen	1-717	55.6219
1	10	Spleen	mix	74.7391
1	11	Spleen	mix	75.5788
1	12	Spleen	mix	89.0529
2	16	Spleen	SCR	0
2	17	Spleen	SCR	0
2	18	Spleen	SCR	59.7785
2	19	Spleen	m12-3773	76.2032
2	20	Spleen	m12-3773	96.1314
2	21	Spleen	m12-3773	104.793
2	22	Spleen	1-717	50.0468
2	23	Spleen	1-717	58.8983
2	24	Spleen	1-717	52.6124
2	25	Spleen	mix	71.0272
2	26	Spleen	mix	61.0953
2	27	Spleen	mix	71.7326

## Sheet: Figure 5
Figure 5b					Figure 5f																								Figure 5g
	1-717	m12-3773				experiment 1												experiment 2											graft	day	status
Liver	2.38377	25.2835				signal-background												signal-background											b6	22	r
Heart	0.543372	1.57883			mouse	1	1	2	2	3	3	4	4	5	5		mouse	1	1	2	2	3	3	4	4	5	5		b6	25	r
Stomach	1.95501	28.0908			day\graft	B6	Balb/c	B6	Balb/c	B6	Balb/c	B6	Balb/c	B6	Balb/c		day\graft	B6	Balb/c	B6	Balb/c	B6	Balb/c	B6	Balb/c	B6	Balb/c		b6	27	r
Spleen	100	8.83758			4	2129000	5393000	5926000	8190000	4712900	635900	7778000	3774000	1186000	6168000		4	63310000	48470000	57740000	26300000	45460000	23420000	42770000	13540000	38010000	19070000		b6	32	r
Kidney	0.606437	32.8925			6	3193000	7750000	5150000	8225000	4372000	5594000	7440000	11680000	6567000	16302000		9	45920000	57440000	32540000	13170000	36830000	52360000	41220000	15490000	35310000	11120000		b6	34	r
Muscle	0.0831993	0.0807761			8	6983000	5732000	689100	6355000	7948000	8488000	6174000	9334000	7093000	9693000		11	63240000	60210000	36150000	41290000	42260000	39730000	33550000	16160000	16530000	21360000		b6	35	r
Jujenum	34.2156	26.748			11	2820000	6455000	429000	5030000	7014000	5611000	2921000	6751000	1516000	3193000		14	66240000	65630000	61530000	60680000	50740000	57780000	40350000	38440000	8020000	49210000		b6	28	r
Lung	0.622377	2.77793			13	5341000	9272000	1445000	4878000	7133000	6063000	3002000	6458000	2780000	8214000		16	102790000	88340000	53350000	56220000	33710000	28090000	47720000	39230000	7790000	37250000		b6	35	r
Islet	52.7384	100			18	5341000	9272000	843000	6880000	2090000	6128000	1473000	5511000	2520000	9126000		18	113160000	83940000	68750000	68870000	55140000	41490000	32490000	31610000	14020000	39160000		b6	32	r
Exocine	1.55674	10.7878			20	9435000	5955000	845000	6442000	2345000	8316000	1668000	7278000	1359000	4493000		21	83890000	87030000	49040000	36930000	61600000	33580000	43070000	51940000	10840000	17880000		b6	30	r
Testis	0.0988137	4.40022			22	2940000	4374000	618000	4882000	4735000	5943000	1365000	5138000	188000	4587000		23	47100000	53530000	35570000	37800000	47620000	34100000	41920000	34940000	15990000	42460000		Balb	39	a
Ovary	0	0			25	4616000	4232000	-318000	5337000	4778000	9953000	295000	4581000	275000	2226000		25	44170000	85570000	26310000	51380000	37820000	29870000	32320000	30280000	4220000	49880000		Balb	39	a
					27	5139000	2888000	-18000	5213000	131000	8879000	391000	4128000	197000	4550000		28	26360000	34180000	2180000	22060000	11970000	22280000	16230000	56220000	5270000	53580000		Balb	39	a
					29	2155000	2727000	-19000	6363000	249000	4884000	-217000	8015000	93300	2190000		30	56650000	46810000	1960000	14480000	28370000	18710000	13200000	30420000	1080000	39740000		Balb	39	a
					32	381000	4895000	-127000	5050000	155000	5060000	-46000	4045000	95000	2497000		32	18960000	32190000	-430000	20370000	16730000	21280000	280000	33460000	1030000	32860000		Balb	39	a
					34	221000	4191000	356000	3941000	-370000	9624000	-82000	3879000	-441000	4628000		35	1270000	48190000	-2720000	16380000	750000	24510000	-180000	39430000	-44000	33740000		Balb	35	a
					39	-679000	4742000	-198000	7457000	-159000	2962000	-81000	5363000	-11000	4420000														Balb	35	a
						log2 trasformation												log2 trasformation											Balb	35	a
					mouse	1	1	2	2	3	3	4	4	5	5		mouse	1	1	2	2	3	3	4	4	5	5		Balb	35	a
					day\graft	B6	Balb/c	B6	Balb/c	B6	Balb/c	B6	Balb/c	B6	Balb/c		day\graft	B6	Balb/c	B6	Balb/c	B6	Balb/c	B6	Balb/c	B6	Balb/c		Balb	35	a
					4	0	0	0	0	0	0	0	0	0	0		4	0	0	0	0	0	0	0	0	0	0		a=alive
					6	0.584737	0.523108	-0.202486	0.00615223	-0.108322	3.13701	-0.0640966	1.62987	2.46913	1.40217		9	-0.463311	0.244964	-0.827357	-0.997807	-0.303716	1.16072	-0.0532547	0.194109	-0.106302	-0.778148		r= graft rejected
					8	1.71367	0.0879506	-3.10427	-0.365971	0.753977	3.73855	-0.333194	1.3064	2.58029	0.65214		11	-0.00159603	0.312911	-0.675575	0.65073	-0.105305	0.762488	-0.350286	0.255199	-1.20129	0.163607
					11	0.405519	0.259329	-3.78801	-0.703305	0.573622	3.14139	-1.41294	0.839007	0.354166	-0.94989		14	0.0652693	0.437263	0.0917189	1.20616	0.158526	1.30283	-0.0840305	1.50538	-2.2447	1.36765
					13	1.32693	0.781793	-2.03599	-0.747574	0.597894	3.25316	-1.37348	0.774993	1.22898	0.413282		16	0.699195	0.865975	-0.114083	1.09602	-0.431421	0.262316	0.157995	1.53473	-2.28668	0.965936
					18	1.32693	0.781793	-2.81345	-0.251455	-1.17311	3.26854	-2.40064	0.54622	1.08732	0.56518		18	0.837859	0.792266	0.251789	1.38881	0.278502	0.825023	-0.396603	1.22315	-1.43889	1.03808
					20	2.14785	0.143013	-2.81004	-0.346355	-1.00703	3.70902	-2.22128	0.947448	0.196441	-0.457124		21	0.406065	0.844421	-0.235612	0.48973	0.438333	0.519861	0.0100841	1.93962	-1.81001	-0.0929581
					22	0.46564	-0.302135	-3.26138	-0.746391	0.00674936	3.22432	-2.5105	0.445112	-2.6573	-0.427252		23	-0.426706	0.143256	-0.69891	0.523323	0.0669699	0.542031	-0.0289605	1.36765	-1.24921	1.1548
					25	1.11647	-0.349748		-0.617834	0.0197918	3.96826	-4.72061	0.279568	-2.1086	-1.47035		25	-0.519367	0.820013	-1.13396	0.966144	-0.265448	0.350956	-0.404172	1.16114	-3.17106	1.38716
					27	1.27131	-0.901017		-0.65175	-5.16898	3.80353	-4.31416	0.129349	-2.58984	-0.438936		28	-1.26408	-0.50394	-4.72717	-0.25363	-1.92517	-0.0719918	-1.39794	2.05386	-2.8505	1.49039
					29	0.0175119	-0.983773		-0.364156	-4.2424	2.94119		1.08661	-3.66808	-1.49387		30	-0.160357	-0.0502753	-4.88065	-0.861001	-0.680232	-0.323932	-1.69606	1.16779	-5.13728	1.05929
					32	-2.48231	-0.139779		-0.69758	-4.92627	2.99227		0.100045	-3.64203	-1.30461		32	-1.73947	-0.59048		-0.368617	-1.44216	-0.138243	-7.25503	1.30521	-5.20566	0.785028
					34	-3.26806	-0.363794		-1.0553		3.91976		0.0395904		-0.414414		35	-5.63953	-0.00835828		-0.683127	-5.92156	0.0656294		1.54207		0.823155
					39		-0.185592		-0.135268		2.2197		0.506946		-0.480756

## Sheet: Figure 6
Figure 6a			Figure 6c								Figure 6d										Figure 6e						Figure 6f
saRNA	effect size			control chimera			Xiap Chimera						donor								donor	day	mouse	pretreatment	glucose		day	group	status
-1121	1.74		day	mean	SD	n	mean	SD	n		pretreatment	cytokines	2282	2285	2287	2290	2292	2298	2299		1	0	1	SCR	297		2	apt-Xiap	e
-1118	3.54		0	1			1				None	No CTK	0.1167	-0.3648	-1.3785	0.0814	-1.3179	0.0179	-0.6968		1	2	1	SCR	211		3	apt-Xiap	e
-1117	8.78		3	1.007	0.1446	3	2.4277	0.3209	3		None	CTK	-0.7336	-1.4229	-2.0853	-0.5149	-2.5203	-0.6465	-1.213		1	3	1	SCR	600		3	apt-Xiap	e
-1084	8.67		4	1.0024	0.0845	3	6.0026	0.5196	3		Scramble	No CTK	0.1083	-0.4253	-1.3863	0.3256	-1.4637	-0.077	-0.8814		1	4	1	SCR	580		3	apt-Xiap	e
-1081	5.09		5	1.0107	0.1804	3	5.8878	0.4478	3		Scramble	CTK	-1.2622	-1.3923	-2.2439	-0.9523	-2.5025	-0.6625	-1.2909		1	6	1	SCR	320		6	apt-Xiap	e
-1080	2.11		7	1.0251	0.2856	3	2.351	0.9333	3		1-717-xiap449	No CTK	0.2072	-0.057	-0.3219	0.9975	-0.525	-0.0502	-0.3395		1	8	1	SCR	379		15	apt-Xiap	d
-1079	0.79										1-717-xiap450	CTK	0.2041	-0.0949	-0.2742	0.9314	-0.5367	0.0304	-0.3876		1	10	1	SCR	505		2	apt-Xiap	e
-1078	1.36										m123773-xiap-449	No CTK	0.6293	-0.2237	-0.5712	1.1655	0.0862		-0.3166		1	12	1	SCR	415		2	apt-Xiap	e
-994	2.32										m123773-xiap-450	CTK	0.5539	0.1331	-0.4854	0.9494	0.1081		-0.4185		1	13	1	SCR	390		2	apt-Xiap	e
-980	-4.35																				1	15	1	SCR	558		15	SCR	d
-975	0.48																				1	0	2	SCR	230		6	SCR	e
-974	-6																				1	2	2	SCR	144		6	SCR	e
-966	15.03																				1	3	2	SCR	151		15	SCR	d
-964	1.87																				1	4	2	SCR	201		15	SCR	d
-929	1.6																				1	6	2	SCR	154		15	SCR	d
-928	0.39																				1	8	2	SCR	246		4	SCR	e
-856	1.06																				1	10	2	SCR	137		6	SCR	e
-851	2.59																				1	12	2	SCR	93
-849	-4.62																				1	13	2	SCR	124		e= euglicemia
-848	1.98																				1	15	2	SCR	257		d=diabetes
-847	0.69																				1	0	3	SCR	276
-846	5.23																				1	2	3	SCR	151
-826	1																				1	3	3	SCR	159
-793	6.635																				1	4	3	SCR	241
-792	1.53																				1	6	3	SCR	156
-791	2.91																				1	8	3	SCR	179
-752	1.67																				1	10	3	SCR	183
-751	16.69																				1	12	3	SCR	152
-744	-4.43																				1	13	3	SCR	125
-692	-4.96																				1	15	3	SCR	148
-690	0.95																				1	0	4	SCR	277
-688	0.9																				1	2	4	SCR	472
-677	9.16																				1	3	4	SCR	650
-676	9.24																				1	4	4	SCR	650
-674	-0.05																				1	6	4	SCR	650
-672	2.01																				1	8	4	SCR	650
-671	1.15																				1	10	4	SCR	650
-669	2.75																				1	12	4	SCR	650
-615	2.38																				1	13	4	SCR
-608	3.76																				1	15	4	SCR
-607	12.02																				1	0	5	SCR	216
-597	1.49																				1	2	5	SCR	195
-588	2.58																				1	3	5	SCR	402
-586	-4.87																				1	4	5	SCR	302
-585	3.54																				1	6	5	SCR	350
-550	4.77																				1	8	5	SCR	355
-547	1.45																				1	10	5	SCR	339
-521	1.83																				1	12	5	SCR	513
-520	2.47																				1	13	5	SCR	342
-519	1.15																				1	15	5	SCR	405
-518	3.17																				2	0	1	SCR	396
-517	3.4																				2	2	1	SCR	184
-498	2.18																				2	4	1	SCR	288
-478	-4.93																				2	6	1	SCR	260
-474	1.21																				2	8	1	SCR	254
-443	2.4																				2	10	1	SCR	285
-442	1.98																				2	13	1	SCR	374
-439	2.09																				2	15	1	SCR	600
-403	3.09																				2	0	2	SCR	349
-396	-4.88																				2	2	2	SCR	277
-395	3.47																				2	4	2	SCR	97
-383	1.54																				2	6	2	SCR	91
-375	3.32																				2	8	2	SCR	99
-374	4.2																				2	10	2	SCR	67
-369	4.11																				2	13	2	SCR	61
-361	3.19																				2	15	2	SCR	70
-351	4.2																				2	0	3	SCR	327
-350	4.72																				2	2	3	SCR	240
-294	1.3																				2	4	3	SCR	208
-292	1.34																				2	6	3	SCR	122
-291	-4.77																				2	8	3	SCR	151
-269	-4.77																				2	10	3	SCR	130
-268	1.88																				2	13	3	SCR	64
-257	3.37																				2	15	3	SCR	91
-256	2.07																				1	0	1	apt-Xiap	232
-255	2.73																				1	2	1	apt-Xiap	132
-244	1.15																				1	3	1	apt-Xiap	150
-234	4.38																				1	4	1	apt-Xiap	135
-233	0.83																				1	6	1	apt-Xiap	136
-231	2.04																				1	8	1	apt-Xiap	130
-196	3.94																				1	10	1	apt-Xiap	153
-195	-4.78																				1	12	1	apt-Xiap	156
-190	0.53																				1	13	1	apt-Xiap	149
-141	5.95																				1	15	1	apt-Xiap	149
-136	2.1																				1	0	2	apt-Xiap	290
-132	1.64																				1	2	2	apt-Xiap	135
-126	-4.96																				1	3	2	apt-Xiap	163
-124	-4.93																				1	4	2	apt-Xiap	160
																					1	6	2	apt-Xiap	137
																					1	8	2	apt-Xiap	148
																					1	10	2	apt-Xiap	152
																					1	12	2	apt-Xiap	123
																					1	13	2	apt-Xiap	136
																					1	15	2	apt-Xiap	142
																					1	0	3	apt-Xiap	236
																					1	2	3	apt-Xiap	146
																					1	3	3	apt-Xiap	182
																					1	4	3	apt-Xiap	196
																					1	6	3	apt-Xiap	129
																					1	8	3	apt-Xiap	145
																					1	10	3	apt-Xiap	135
																					1	12	3	apt-Xiap	134
																					1	13	3	apt-Xiap	138
																					1	15	3	apt-Xiap	135
																					1	0	4	apt-Xiap	275
																					1	2	4	apt-Xiap	181
																					1	3	4	apt-Xiap	160
																					1	4	4	apt-Xiap	198
																					1	6	4	apt-Xiap	176
																					1	8	4	apt-Xiap	180
																					1	10	4	apt-Xiap	157
																					1	12	4	apt-Xiap	140
																					1	13	4	apt-Xiap	190
																					1	15	4	apt-Xiap	172
																					1	0	5	apt-Xiap	330
																					1	2	5	apt-Xiap	157
																					1	3	5	apt-Xiap	219
																					1	4	5	apt-Xiap	246
																					1	6	5	apt-Xiap	138
																					1	8	5	apt-Xiap	139
																					1	10	5	apt-Xiap	157
																					1	12	5	apt-Xiap	156
																					1	13	5	apt-Xiap	177
																					1	15	5	apt-Xiap	133
																					1	0	6	apt-Xiap	245
																					1	2	6	apt-Xiap	345
																					1	3	6	apt-Xiap	428
																					1	4	6	apt-Xiap	404
																					1	6	6	apt-Xiap	315
																					1	8	6	apt-Xiap	419
																					1	10	6	apt-Xiap	383
																					1	12	6	apt-Xiap	311
																					1	13	6	apt-Xiap	498
																					1	15	6	apt-Xiap	471
																					2	0	1	apt-Xiap	371
																					2	2	1	apt-Xiap	123
																					2	4	1	apt-Xiap	88
																					2	6	1	apt-Xiap	79
																					2	8	1	apt-Xiap	84
																					2	10	1	apt-Xiap	64
																					2	13	1	apt-Xiap	50
																					2	15	1	apt-Xiap	64
																					2	0	2	apt-Xiap	386
																					2	2	2	apt-Xiap	152
																					2	4	2	apt-Xiap	183
																					2	6	2	apt-Xiap	95
																					2	8	2	apt-Xiap	171
																					2	10	2	apt-Xiap	115
																					2	13	2	apt-Xiap	91
																					2	15	2	apt-Xiap	84
																					2	0	3	apt-Xiap	355
																					2	2	3	apt-Xiap	66
																					2	4	3	apt-Xiap	156
																					2	6	3	apt-Xiap	93
																					2	8	3	apt-Xiap	125
																					2	10	3	apt-Xiap	115
																					2	13	3	apt-Xiap	75
																					2	15	3	apt-Xiap	85

## Sheet: supplementary figure 6
supplementary fig 6a								supplementary fig 6b
experiment	[m12-3773]	% of max		experiment	[1-717]	% of max		experiment	[m123773]	% of max		experiment	[tetraptamer m12-3773]	% of max		experiment	[1-717]	% of max binding		experiment	[tetraptamer 1-717]	% of max
1	8.2305e-09	2.7243		1	8.2305e-09	17.6712		1	2.1645e-06	100		1	1e-06	100		1	2.1645e-06	100		1	1e-06	100
1	2.4691e-08	17.7417		1	2.4691e-08	21.651		1	1.0823e-06	98.37		1	5e-07	96.1		1	1.0823e-06	101.19		1	5e-07	100.25
1	6.25e-08	30.7976		1	6.25e-08	32.9532		1	5.4113e-07	98.34		1	2.5e-07	98.88		1	5.4113e-07	94.84		1	2.5e-07	98.43
1	7.4074e-08	51.1036		1	7.4074e-08	57.1695		1	2.7056e-07	93.84		1	1.25e-07	98.22		1	2.7056e-07	98.06		1	1.25e-07	96.37
1	1.25e-07	52.425		1	1.25e-07	44.0069		1	1.3528e-07	69.19		1	6.25e-08	93.27		1	1.3528e-07	85.43		1	6.25e-08	84.03
1	2.2222e-07	56.3479		1	2.2222e-07	72.8342		1	6.7641e-08	51.33		1	3.125e-08	79.97		1	6.7641e-08	74.16		1	3.125e-08	63.58
1	2.5e-07	68.8667		1	2.5e-07	72.7197		1	3.382e-08	33.94		1	1.5625e-08	53.98		1	3.382e-08	39.93		1	1.5625e-08	46.98
1	5e-07	69.6653		1	5e-07	89.8396		1	1.691e-08	24.42		1	7.8125e-09	32.8		1	1.691e-08	15.38		1	7.8125e-09	26.52
1	6.6667e-07	86.0869		1	6.6667e-07	91.7511		1	8.4551e-09	11.98		1	3.9063e-09	24.25		1	8.4551e-09	12.1		1	3.9063e-09	15.21
1	1e-06	98.39		1	1e-06	94.1659		1	4.2275e-09	11.6		1	1.9531e-09	16.07		1	4.2275e-09	8.95		1	1.9531e-09	8.63
1	2e-06	100		1	2e-06	100		1	2.1138e-09	5.13		1	9.7656e-10	12.36		1	2.1138e-09	6.35		1	9.7656e-10	5.35
2	8.2305e-09	22.2321		2	8.2305e-09	12.2587		1	0	0		1	0	0		1	0	0		1	0	0
2	2.4691e-08	23.5397		2	2.4691e-08	15.7811		2	2.1645e-06	100		2	1.4e-06	100		2	2.1645e-06	96.23		2	1.4e-06	100
2	7.4074e-08	50.4381		2	7.4074e-08	40.0414		2	1.0823e-06	94.37		2	7e-07	105.15		2	1.0823e-06	98.47		2	7e-07	99.43
2	2.2222e-07	58.3833		2	2.2222e-07	59.9026		2	5.4113e-07	98.34		2	3.5e-07	105.62		2	5.4113e-07	92.57		2	3.5e-07	98.66
2	6.6667e-07	72.0994		2	6.6667e-07	76.4312		2	2.7056e-07	93.84		2	1.75e-07	105.58		2	2.7056e-07	93.79		2	1.75e-07	98.01
2	2e-06	96.6442		2	2e-06	90.8271		2	1.3528e-07	64.19		2	8.75e-08	99.57		2	1.3528e-07	88.65		2	8.75e-08	93.09
2	6e-06	100		2	6e-06	100		2	6.7641e-08	51.33		2	4.375e-08	75.2		2	6.7641e-08	68.17		2	4.075e-08	68.48
								2	3.382e-08	28.94		2	2.1875e-08	59.22		2	3.382e-08	36		2	2.1875e-08	54.71
								2	1.691e-08	24.42		2	1.0938e-08	45.83		2	1.691e-08	13.97		2	1.0938e-08	35.7
								2	8.4551e-09	14.98		2	5.4688e-09	18.62		2	8.4551e-09	9.86		2	5.4688e-09	15.85
								2	4.2275e-09	7.6		2	2.7344e-09	16.66		2	4.2275e-09	10.82		2	2.7344e-09	12.22
								2	2.1138e-09	3.13		2	1.3672e-09	10.12		2	2.1138e-09	3.15		2	1.3672e-09	7.03
								2	0	0		2	0	0		2	0	0		2	0	0
								3	6.6667e-07	100						3	2e-06	100
								3	2.2222e-07	87.05						3	6.6667e-07	99.88
								3	7.4074e-08	48.55						3	2.2222e-07	91.15
								3	2.4691e-08	30.69						3	7.4074e-08	78.7
								3	8.2305e-09	13.06						3	2.4691e-08	26.91
								3	2.7435e-09	5.59						3	8.2305e-09	7.38
								3	9.1449e-10	1.75						3	2.7435e-09	3.28
								3	0	0						3	9.1449e-10	1.78
								3	1.4e-07	77.79						3	0	0

## Sheet: Supplementary figure 8
Supplementry figure 8a				Supplementary fig.8b				Supplementary fig.8c
treatment	CBC/Chem	value		islet	group	% alive				PBS			Scrambled aptamer			islet aptamer
apt	WBC	10.1		1	PBS	99.8963		stimulus	minute	average	SD	n	average	SD	n	average	SD	n
apt	WBC	7.3		2	PBS	93.9436		[glucose]= 3 mM	1	0.3432	0.0727	3	0.6138	0.1347	3	0.4326	0.2606	3
apt	WBC	8.4		3	PBS	96.6935		[glucose]= 3 mM	2	0.5141	0.1219	3	0.8809	0.3033	3	0.4475	0.1247	3
apt	RBC	8.74		4	PBS	99.7766		[glucose]= 3 mM	3	0.2768	0.0926	3	0.4515	0.13	3	0.2403	0.1164	3
apt	RBC	9.86		5	PBS	99.9052		[glucose]= 3 mM	4	0.2917	0.1324	3	0.432	0.1243	3	0.2245	0.1164	3
apt	RBC	8.05		6	PBS	92.1788		[glucose]= 3 mM	5	0.2728	0.0917	3	0.4354	0.1064	3	0.2503	0.1328	3
apt	Hemoglobin g/dL	14		7	PBS	99.9284		[glucose]= 3 mM	6	0.2722	0.0954	3	0.4196	0.0998	3	0.3784	0.3612	3
apt	Hemoglobin g/dL	16.7		8	PBS	60		[glucose]= 3 mM	7	0.5278	0.3878	3	0.4814	0.2071	3	0.4527	0.4708	3
apt	Hemoglobin g/dL	13.2		9	PBS	99.756		[glucose]= 11 mM	8	0.9816	1.2033	3	0.465	0.2172	3	0.3479	0.2837	3
apt	Hematocrit %	52		10	PBS	98.5016		[glucose]= 11 mM	9	0.6233	0.796	3	0.4454	0.234	3	0.2271	0.1624	3
apt	Hematocrit %	60.5		11	PBS	99.9711		[glucose]= 11 mM	10	0.3724	0.3365	3	0.495	0.1968	3	0.3172	0.2152	3
apt	Hematocrit %	55		12	PBS	99.958		[glucose]= 11 mM	11	0.288	0.2273	3	0.3954	0.1734	3	0.2276	0.1507	3
apt	MCV fL	59		13	PBS	98.9094		[glucose]= 11 mM	12	0.3071	0.1415	3	0.7438	0.5182	3	0.3515	0.2653	3
apt	MCV fL	61		14	PBS	99.8817		[glucose]= 11 mM	13	1.0888	0.3149	3	1.9445	0.1813	3	1.2002	0.2817	3
apt	MCV fL	60		15	PBS	95.8327		[glucose]= 11 mM	14	1.7281	0.3875	3	2.2931	0.424	3	2.0311	0.2745	3
apt	MCH pg	16		16	PBS	99.8221		[glucose]= 11 mM	15	1.6846	0.1509	3	2.305	0.6572	3	2.1594	0.3054	3
apt	MCH pg	17		17	PBS	99.5074		[glucose]= 11 mM	16	1.5187	0.2293	3	2.3245	0.7321	3	2.0734	0.3487	3
apt	MCH pg	18		18	PBS	96.8222		[glucose]= 11 mM	17	1.7215	0.1151	3	2.1184	0.6522	3	1.9218	0.2834	3
apt	MCHC %	27		19	PBS	99.8902		[glucose]= 11 mM	18	1.7069	0.1487	3	2.0987	0.717	3	1.8972	0.3422	3
apt	MCHC %	28		20	PBS	99.8667		[glucose]= 11 mM	19	1.4591	0.058	3	1.8674	0.5205	3	1.4769	0.436	3
apt	MCHC %	28		1	SCR	100		[glucose]= 11 mM	20	1.4054	0.0336	3	1.8877	0.5037	3	1.4484	0.2903	3
apt	Segmented Neutrophils Abs x 103/ul	3.03		2	SCR	100		[glucose]= 11 mM	21	1.7924	0.7653	3	1.8194	0.4573	3	1.3628	0.3941	3
apt	Segmented Neutrophils Abs x 103/ul	2.34		3	SCR	99.9962		[glucose]= 11 mM	22	1.7979	0.7347	3	1.829	0.4054	3	1.3156	0.3555	3
apt	Segmented Neutrophils Abs x 103/ul	2.55		4	SCR	99.67		[glucose]= 11 mM	23	1.582	0.4113	3	1.8346	0.4152	3	1.3145	0.2936	3
apt	Band Neutrophils Abs x 103/ul	0		5	SCR	99.9098		[glucose]= 11 mM	24	1.4704	0.1324	3	1.8455	0.3496	3	1.3695	0.2994	3
apt	Band Neutrophils Abs x 103/ul	0		6	SCR	50		[glucose]= 11 mM	25	1.4864	0.1761	3	1.9436	0.3331	3	1.4063	0.2877	3
apt	Band Neutrophils Abs x 103/ul	0		7	SCR	98.807		[glucose]= 11 mM	26	1.6367	0.1366	3	1.9994	0.449	3	1.5273	0.2804	3
apt	Lymphocytes Abs. x 103/ul	5.86		8	SCR	98.6806		[glucose]= 11 mM	27	1.4517	0.0555	3	1.8558	0.4074	3	1.4028	0.1771	3
apt	Lymphocytes Abs. x 103/ul	4.45		9	SCR	100		[glucose]= 11 mM	28	1.49	0.1196	3	1.8678	0.3601	3	1.4045	0.1557	3
apt	Lymphocytes Abs. x 103/ul	4.92		10	SCR	93.6104		[glucose]= 11 mM	29	1.5204	0.1232	3	1.8272	0.4311	3	1.4603	0.245	3
apt	Monocytes Abs. x 103/ul	0.4		1	APT MIX	99.2811		[glucose]= 11 mM	30	1.5374	0.1783	3	1.8359	0.3702	3	1.447	0.2269	3
apt	Monocytes Abs. x 103/ul	0.29		2	APT MIX	99.7343		[glucose]= 11 mM	31	1.5091	0.1515	3	1.7977	0.2964	3	1.4367	0.1571	3
apt	Monocytes Abs. x 103/ul	0.32		3	APT MIX	97.4094		[glucose]= 11 mM	32	1.8105	0.6532	3	1.73	0.3092	3	1.4609	0.109	3
apt	Eosinophils Abs. x 103/ul	0.61		4	APT MIX	99.8687		[glucose]= 11 mM	33	1.7646	0.8733	3	1.4046	0.5749	3	1.4027	0.176	3
apt	Eosinophils Abs. x 103/ul	0.15		5	APT MIX	98.985		[glucose]= 11 mM	34	1.8932	0.6375	3	1.7841	0.3633	3	1.6102	0.1411	3
apt	Eosinophils Abs. x 103/ul	0.45		6	APT MIX	98.0803		[glucose]= 11 mM	35	1.6317	0.5586	3	1.6071	0.288	3	1.3078	0.165	3
apt	Basophils Abs. x 103/ul	0.2		7	APT MIX	99.8849		[glucose]= 11 mM	36	1.6114	0.5117	3	1.634	0.3026	3	1.2989	0.1497	3
apt	Basophils Abs. x 103/ul	0.07		8	APT MIX	99.816		[glucose]= 11 mM	37	1.5499	0.3303	3	1.6292	0.3847	3	1.2638	0.149	3
apt	Basophils Abs. x 103/ul	0.15		9	APT MIX	99.9334		[glucose]= 11 mM	38	1.5468	0.258	3	1.6811	0.3937	3	1.2636	0.1515	3
apt	Platelet Count (auto) x 103/?l	465		10	APT MIX	99.569		[glucose]= 3 mM	39	1.4779	0.1742	3	1.6855	0.4094	3	1.3171	0.078	3
apt	Platelet Count (auto) x 103/?l	726		11	APT MIX	99.8235		[glucose]= 3 mM	40	1.5307	0.079	3	1.6735	0.3298	3	1.3022	0.092	3
apt	Platelet Count (auto) x 103/?l	612		12	APT MIX	99.9193		[glucose]= 3 mM	41	1.478	0.076	3	1.598	0.3104	3	1.3051	0.0737	3
apt	Lipemia Index	0		13	APT MIX	99.5178		[glucose]= 3 mM	42	1.6042	0.0905	3	1.7193	0.4011	3	1.3894	0.18	3
apt	Lipemia Index	0		14	APT MIX	99.7506		[glucose]= 3 mM	43	1.3034	0.0347	3	1.3888	0.2759	3	1.1182	0.0831	3
apt	Lipemia Index	0		15	APT MIX	99.4114		[glucose]= 3 mM	44	1.1861	0.027	3	1.3369	0.2621	3	1.0151	0.1299	3
apt	Glucose	102		16	APT MIX	99.8922		[glucose]= 3 mM	45	1.0867	0.0994	3	1.21	0.1954	3	0.8978	0.1423	3
apt	Glucose	121		17	APT MIX	83.7071		[glucose]= 3 mM	46	0.9535	0.0922	3	1.1045	0.1575	3	0.7873	0.1291	3
apt	Glucose	115		18	APT MIX	99.7434		[glucose]= 3 mM	47	0.8835	0.0973	3	1.024	0.1392	3	0.7492	0.1764	3
apt	BUN	15		19	APT MIX	99.9195		[glucose]= 3 mM	48	0.8105	0.1112	3	0.9463	0.0833	3	0.6305	0.145	3
apt	BUN	15		20	APT MIX	99.785		[glucose]= 3 mM	49	0.6813	0.1358	3	0.7512	0.0166	3	0.4728	0.1808	3
apt	BUN	15		21	APT MIX	99.568		[glucose]= 3 mM	50	0.752	0.1316	3	0.8237	0.0708	3	0.6017	0.1659	3
apt	CREA	0.15						[glucose]= 3 mM	51	0.6233	0.125	3	0.6783	0.0285	3	0.4201	0.1148	3
apt	CREA	0.15						[glucose]= 3 mM	52	0.5577	0.1267	3	0.6011	0.0526	3	0.3695	0.1634	3
apt	CREA	0.15						[KCl]= 21 mM	53	0.5	0.1332	3	0.5665	0.0496	3	0.3596	0.1755	3
apt	Calcium	9.1						[KCl]= 21 mM	54	0.3833	0.1378	3	0.4147	0.041	3	0.1889	0.1011	3
apt	Calcium	9						[KCl]= 21 mM	55	0.3476	0.1329	3	0.3639	0.0525	3	0.4553	0.4819	3
apt	Calcium	9.2						[KCl]= 21 mM	56	0.5867	0.4106	3	1.0005	0.5428	3	1.8588	1.7227	3
apt	Phosphorus	6.3						[KCl]= 21 mM	57	3.6168	0.5817	3	4.6418	1.2702	3	4.7044	2.4182	3
apt	Phosphorus	6.3						[KCl]= 21 mM	58	4.1646	0.4023	3	4.7213	1.3887	3	4.4954	1.4803	3
apt	Phosphorus	6.3						[KCl]= 21 mM	59	2.8097	0.1314	3	3.4125	0.8713	3	2.7063	0.4312	3
apt	Total Protein	6						[KCl]= 21 mM	60	2.3273	0.0934	3	2.8964	0.7532	3	2.2738	0.3967	3
apt	Total Protein	5.9						[KCl]= 21 mM	61	2.0408	0.1042	3	2.5964	0.609	3	2.0313	0.3267	3
apt	Total Protein	5.9						[KCl]= 21 mM	62	1.9547	0.121	3	2.4478	0.5189	3	1.954	0.4278	3
apt	ALT	35						[glucose]= 3 mM	63	1.8348	0.1061	3	2.3178	0.5487	3	1.8354	0.3362	3
apt	ALT	34						[glucose]= 3 mM	64	1.8253	0.1374	3	2.2944	0.5415	3	1.8102	0.2742	3
apt	ALT	35						[glucose]= 3 mM	65	1.8044	0.1272	3	2.0879	0.6221	3	1.977	0.3505	3
scr	WBC	11.3						[glucose]= 3 mM	66	1.8957	0.1336	3	2.3201	0.5943	3	2.2215	0.3942	3
scr	WBC	8.7						[glucose]= 3 mM	67	1.1465	0.1463	3	1.5057	0.6042	3	1.1527	0.1807	3
scr	WBC	9.1						[glucose]= 3 mM	68	0.795	0.0123	3	1.2073	0.4636	3	1.0785	0.142	3
scr	RBC	9.54						[glucose]= 3 mM	69	0.709	0.0565	3	1.0368	0.3845	3	1.0207	0.2299	3
scr	RBC	9.77						[glucose]= 3 mM	70	0.6664	0.1105	3	0.8988	0.313	3	0.8962	0.1476	3
scr	RBC	8.72						[glucose]= 3 mM	71	0.6084	0.137	3	0.7882	0.2511	3	0.7564	0.0138	3
scr	Hemoglobin g/dL	15.8						[glucose]= 3 mM	72	0.5638	0.1419	3	0.7019	0.2221	3	0.6928	0.0587	3
scr	Hemoglobin g/dL	16.3						[glucose]= 3 mM	73	0.3053	0.2113	3	0.5949	0.2109	3	0.4467	0.308	3
scr	Hemoglobin g/dL	15
scr	Hematocrit %	57
scr	Hematocrit %	58
scr	Hematocrit %	60
scr	MCV fL	60
scr	MCV fL	59
scr	MCV fL	60
scr	MCH pg	17
scr	MCH pg	17
scr	MCH pg	18
scr	MCHC %	28
scr	MCHC %	28
scr	MCHC %	27
scr	Segmented Neutrophils Abs x 103/ul	2.94
scr	Segmented Neutrophils Abs x 103/ul	2
scr	Segmented Neutrophils Abs x 103/ul	2.12
scr	Band Neutrophils Abs x 103/ul	0
scr	Band Neutrophils Abs x 103/ul	0
scr	Band Neutrophils Abs x 103/ul	0
scr	Lymphocytes Abs. x 103/ul	7.12
scr	Lymphocytes Abs. x 103/ul	5.57
scr	Lymphocytes Abs. x 103/ul	6.8
scr	Monocytes Abs. x 103/ul	0.57
scr	Monocytes Abs. x 103/ul	0.44
scr	Monocytes Abs. x 103/ul	0.6
scr	Eosinophils Abs. x 103/ul	0.57
scr	Eosinophils Abs. x 103/ul	0.52
scr	Eosinophils Abs. x 103/ul	0.41
scr	Basophils Abs. x 103/ul	0.11
scr	Basophils Abs. x 103/ul	0.17
scr	Basophils Abs. x 103/ul	0.18
scr	Platelet Count (auto) x 103/?l	493
scr	Platelet Count (auto) x 103/?l	573
scr	Platelet Count (auto) x 103/?l	645
scr	Lipemia Index	0
scr	Lipemia Index	0
scr	Lipemia Index	0
scr	Glucose	122
scr	Glucose	117
scr	Glucose	108
scr	BUN	14
scr	BUN	16
scr	BUN	15
scr	CREA	0.15
scr	CREA	0.15
scr	CREA	0.15
scr	Calcium	9.3
scr	Calcium	8.8
scr	Calcium	9.5
scr	Phosphorus	8.3
scr	Phosphorus	5.3
scr	Phosphorus	6.3
scr	Total Protein	6.3
scr	Total Protein	5.8
scr	Total Protein	6
scr	ALT	33
scr	ALT	36
scr	ALT	34
PBS	WBC	13
PBS	WBC	9.7
PBS	WBC	8.2
PBS	RBC	9.64
PBS	RBC	10.33
PBS	RBC	9.4
PBS	Hemoglobin g/dL	15.4
PBS	Hemoglobin g/dL	16.8
PBS	Hemoglobin g/dL	14.3
PBS	Hematocrit %	57.7
PBS	Hematocrit %	61.6
PBS	Hematocrit %
PBS	MCV fL	60
PBS	MCV fL	60
PBS	MCV fL	59
PBS	MCH pg	16
PBS	MCH pg	16
PBS	MCH pg	17
PBS	MCHC %	27
PBS	MCHC %	27
PBS	MCHC %	28
PBS	Segmented Neutrophils Abs x 103/ul	4.03
PBS	Segmented Neutrophils Abs x 103/ul	2.43
PBS	Segmented Neutrophils Abs x 103/ul	3.02
PBS	Band Neutrophils Abs x 103/ul	0
PBS	Band Neutrophils Abs x 103/ul	0
PBS	Band Neutrophils Abs x 103/ul	0
PBS	Lymphocytes Abs. x 103/ul	7.15
PBS	Lymphocytes Abs. x 103/ul	6.01
PBS	Lymphocytes Abs. x 103/ul	5.97
PBS	Monocytes Abs. x 103/ul	0.78
PBS	Monocytes Abs. x 103/ul	0.58
PBS	Monocytes Abs. x 103/ul	0.55
PBS	Eosinophils Abs. x 103/ul	0.78
PBS	Eosinophils Abs. x 103/ul	0.49
PBS	Eosinophils Abs. x 103/ul	0.61
PBS	Basophils Abs. x 103/ul	0.26
PBS	Basophils Abs. x 103/ul	0.19
PBS	Basophils Abs. x 103/ul	0.11
PBS	Platelet Count (auto) x 103/?l	573
PBS	Platelet Count (auto) x 103/?l	524
PBS	Platelet Count (auto) x 103/?l	602
PBS	Lipemia Index	0
PBS	Lipemia Index	0
PBS	Lipemia Index	0
PBS	Glucose	117
PBS	Glucose	137
PBS	Glucose	115
PBS	BUN	17
PBS	BUN	15
PBS	BUN	16
PBS	CREA	0.15
PBS	CREA	0.15
PBS	CREA	0.15
PBS	Calcium	8.7
PBS	Calcium	8.4
PBS	Calcium	9.1
PBS	Phosphorus	4.6
PBS	Phosphorus	7.8
PBS	Phosphorus	6.2
PBS	Total Protein	6.1
PBS	Total Protein	5.9
PBS	Total Protein	6
PBS	ALT	33
PBS	ALT	38
PBS	ALT	35
